# Supplementary material for: Compositional response of Amazon forests to climate change
Source: Glob Chang Biol. 2018 Nov 8;25(1):39–56. doi: 10.1111/gcb.14413 (PMC6334637; doi:10.1111/gcb.14413)
Supplement: Supplementary file 2 [file GCB-25-39-s002.xlsx]

## Sheet: Species Core Amazonia
Species	GLMM						Mean from linear trends			Traits_raw_data			Traits_analyses
	Intercept	Slope	P-value	Relative change	Standard Error	t-value	bootstrapped mean	0.025 CI	0.975 CI	PS_rawdata	WDA_rawdata	WD_rawdata	PS_analyses	WDA_analyses	WD_analyses
Abarema acreana	NA	NA	NA	NA	NA	NA	-1.31565e-06	-1.31565e-06	-1.31565e-06	NA	NA	0.512	42.585	-176	0.512
Abarema adenophora	NA	NA	NA	NA	NA	NA	6.52506e-06	3.4221e-06	9.88208e-06	NA	0	0.512	42.585	0	0.512
Abarema adenophorum	NA	NA	NA	NA	NA	NA	1.25121e-05	1.25121e-05	1.25121e-05	NA	NA	0.36	42.585	-176	0.36
Abarema auriculata	NA	NA	NA	NA	NA	NA	-3.20086e-06	-1.19442e-05	5.31229e-06	NA	-2	0.512	42.585	-2	0.512
Abarema cochleata	0.0012417	-6.95998e-06	0.115553	-0.560522	4.42264e-06	-1.57372	-7.84543e-06	-1.69261e-05	-6.61134e-07	NA	NA	0.512	42.585	-176	0.512
Abarema commutata	NA	NA	NA	NA	NA	NA	-3.99342e-05	-0.000111494	5.51165e-06	NA	NA	0.512	42.585	-176	0.512
Abarema floribunda	NA	NA	NA	NA	NA	NA	-2.54836e-06	-1.00239e-05	2.03403e-06	NA	NA	0.512	42.585	-176	0.512
Abarema jupunba	0.00177654	1.93115e-05	0.155269	1.08703	1.35885e-05	1.42116	1.43748e-05	-4.72562e-06	4.0263e-05	58	-157	0.583302	58	-157	0.5485
Abarema laeta	NA	NA	NA	NA	NA	NA	7.59356e-05	6.95633e-05	8.2932e-05	NA	-287	0.512	42.585	-287	0.512
Abarema macradenia	NA	NA	NA	NA	NA	NA	-6.55109e-06	-6.55109e-06	-6.55109e-06	NA	NA	0.438	42.585	-176	0.438
Abarema mataybifolia	0.0025222	-1.72954e-05	0.328096	-0.685727	1.76852e-05	-0.977957	-3.69518e-06	-2.58583e-05	1.22459e-05	27.17	NA	0.512	27.17	-176	0.512
Abarema microcalyx	NA	NA	NA	NA	NA	NA	1.63332e-07	-1.96658e-06	2.37851e-06	NA	NA	0.512	42.585	-176	0.512
Abarema piresii	NA	NA	NA	NA	NA	NA	-8.86259e-06	-8.7166e-05	5.15902e-05	NA	NA	0.512	42.585	-176	0.512
Abuta grandifolia	NA	NA	NA	NA	NA	NA	-0.000106357	-0.00022783	-5.41342e-06	NA	-243	0.45	40.032	-243	0.45
Acalypha diversifolia	NA	NA	NA	NA	NA	NA	0.00175598	0.00175598	0.00175598	NA	NA	0.577	40.1206	-116	0.577
Acalypha mapirensis	NA	NA	NA	NA	NA	NA	-9.2548e-05	-9.2548e-05	-9.2548e-05	NA	NA	0.577	40.1206	-116	0.577
Acalypha stenoloba	NA	NA	NA	NA	NA	NA	-0.000491338	-0.000491338	-0.000491338	NA	NA	0.577	40.1206	-116	0.577
Acrocomia aculeata	NA	NA	NA	NA	NA	NA	0.000154598	0.000154598	0.000154598	25.85	NA	0.393	25.85	-163	0.393
Aegiphila haughtii	NA	NA	NA	NA	NA	NA	-1.59006e-05	-1.59006e-05	-1.59006e-05	NA	NA	0.645	56.7375	-238	0.645
Aegiphila integrifolia	NA	NA	NA	NA	NA	NA	-0.000101554	-0.000101554	-0.000101554	NA	-105	0.86	56.7375	-105	0.86
Aegiphila martinicensis	NA	NA	NA	NA	NA	NA	6.34005e-06	6.34005e-06	6.34005e-06	NA	NA	0.645	56.7375	-238	0.645
Aegiphila racemosa	NA	NA	NA	NA	NA	NA	4.11188e-05	4.11188e-05	4.11188e-05	NA	NA	0.645	56.7375	-238	0.645
Agonandra brasiliensis	NA	NA	NA	NA	NA	NA	-2.7143e-06	-1.19442e-05	4.28082e-06	35.585	-309	0.8	35.585	-309	0.8
Agonandra peruviana	NA	NA	NA	NA	NA	NA	-3.88546e-05	-0.000118131	2.12802e-05	NA	-1	0.815	37.76	-1	0.815
Agonandra silvatica	0.00140482	2.97405e-05	0.0381039	2.11702	1.43415e-05	2.07374	2.64207e-05	4.69239e-06	5.42295e-05	39.935	-40	0.831	39.935	-40	0.831
Aiouea grandifolia	0.00113142	7.9364e-06	0.688074	0.701456	1.97683e-05	0.401471	6.04422e-06	-2.38157e-05	3.95255e-05	50.675	-99	0.37	50.675	-99	0.37
Aiouea longipetiolata	NA	NA	NA	NA	NA	NA	4.44051e-08	4.44051e-08	4.44051e-08	NA	NA	0.37	50.675	-90	0.37
Aiouea maguireana	NA	NA	NA	NA	NA	NA	-8.12312e-05	-0.000156401	-3.03162e-05	NA	NA	0.37	50.675	-90	0.37
Aiouea myristicoides	0.00157171	-1.63197e-05	0.0579331	-1.03834	8.60649e-06	-1.8962	-1.57908e-05	-3.11323e-05	-2.8659e-06	NA	NA	0.37	50.675	-90	0.37
Aiouea tomentella	NA	NA	NA	NA	NA	NA	-2.22559e-06	-2.22559e-06	-2.22559e-06	NA	NA	0.37	50.675	-90	0.37
Albizia niopoides	NA	NA	NA	NA	NA	NA	-2.55667e-05	-5.60221e-05	1.47174e-05	NA	-228	0.5478	88.32	-228	0.546
Albizia pedicellaris	0.00213785	-9.94841e-06	0.528324	-0.465346	1.57769e-05	-0.630567	-8.72026e-07	-1.7449e-05	1.32041e-05	88.32	-96	0.515846	88.32	-96	0.515333
Alchornea discolor	NA	NA	NA	NA	NA	NA	4.89012e-05	9.19864e-07	9.65187e-05	NA	-367	0.4205	43.0075	-367	0.4205
Alchornea floribunda	NA	NA	NA	NA	NA	NA	7.23288e-05	3.4221e-06	0.00012584	NA	NA	0.381	43.0075	-155	0.381
Alchornea fluviatilis	NA	NA	NA	NA	NA	NA	2.75065e-06	2.75065e-06	2.75065e-06	NA	NA	0.381	43.0075	-155	0.381
Alchornea glandulosa	0.00418154	-2.69127e-05	0.536064	-0.643607	4.34934e-05	-0.618776	-2.48203e-05	-0.00011422	6.21924e-05	34.195	-155	0.373552	34.195	-155	0.377
Alchornea latifolia	NA	NA	NA	NA	NA	NA	9.88208e-06	9.88208e-06	9.88208e-06	NA	-198	0.427	43.0075	-198	0.427
Alchornea triplinervia	0.00482794	6.23851e-06	0.930775	0.129217	7.18145e-05	0.0868698	-2.51505e-06	-0.0001064	0.000117536	51.82	-57	0.467	51.82	-57	0.467
Alchorneopsis floribunda	0.00143672	1.51214e-05	0.525915	1.0525	2.38412e-05	0.634254	1.56701e-05	-1.54176e-05	5.3019e-05	50.35	-10	0.405	50.35	-10	0.405
Aldina heterophylla	NA	NA	NA	NA	NA	NA	4.40489e-07	4.40489e-07	4.40489e-07	NA	NA	0.749	52.1045	-180	0.749
Alexa grandiflora	NA	NA	NA	NA	NA	NA	-1.41823e-05	-1.41823e-05	-1.41823e-05	NA	NA	0.632	40.66	-180	0.632
Alexa wachenheimii	NA	NA	NA	NA	NA	NA	1.8731e-05	1.8731e-05	1.8731e-05	NA	NA	0.49	40.66	-180	0.49
Alibertia latifolia	NA	NA	NA	NA	NA	NA	0.000125323	0.000125323	0.000125323	NA	NA	0.683	18.98	-397	0.683
Alibertia macrophylla	NA	NA	NA	NA	NA	NA	3.9012e-05	3.9012e-05	3.9012e-05	NA	NA	0.683	18.98	-397	0.683
Alibertia verrucosa	NA	NA	NA	NA	NA	NA	0.000207547	0.000207547	0.000207547	18.98	-516	0.56	18.98	-516	0.56
Allantoma lineata	NA	NA	NA	NA	NA	NA	0.000255853	0.000255853	0.000255853	NA	NA	0.545	51.9858	-22	0.545
Allantoma pluriflora	NA	NA	NA	NA	NA	NA	9.99312e-07	-1.02589e-06	2.37714e-06	NA	-23	0.56	51.9858	-23	0.56
Allophylus amazonicus	NA	NA	NA	NA	NA	NA	-8.8369e-05	-0.000143792	-5.13438e-05	NA	-46	0.55	27.48	-46	0.55
Allophylus angustatus	NA	NA	NA	NA	NA	NA	7.62822e-06	7.62822e-06	7.62822e-06	NA	NA	0.491	27.48	-114	0.491
Allophylus divaricatus	NA	NA	NA	NA	NA	NA	1.73398e-05	-7.73214e-05	9.72511e-05	NA	-66	0.491	27.48	-66	0.491
Allophylus floribundus	NA	NA	NA	NA	NA	NA	-4.44204e-05	-0.000121739	3.58983e-05	NA	-47	0.39	27.48	-47	0.39
Allophylus glabratus	NA	NA	NA	NA	NA	NA	4.49045e-05	4.11188e-05	4.86558e-05	NA	-182	0.491	27.48	-182	0.491
Allophylus incanus	NA	NA	NA	NA	NA	NA	-2.92574e-05	-2.92574e-05	-2.92574e-05	NA	NA	0.491	27.48	-114	0.491
Allophylus latifolius	NA	NA	NA	NA	NA	NA	1.14771e-05	-2.58032e-06	3.80846e-05	NA	NA	0.491	27.48	-114	0.491
Allophylus loretensis	NA	NA	NA	NA	NA	NA	-3.42155e-05	-0.000451719	0.000175722	17.92	-185	0.491	17.92	-185	0.491
Allophylus pilosus	NA	NA	NA	NA	NA	NA	-7.28246e-05	-9.19231e-05	-5.55747e-05	NA	-58	0.491	27.48	-58	0.491
Allophylus psilospermus	NA	NA	NA	NA	NA	NA	7.35872e-06	7.35872e-06	7.35872e-06	NA	NA	0.491	27.48	-114	0.491
Allophylus punctatus	NA	NA	NA	NA	NA	NA	-5.41342e-06	-5.41342e-06	-5.41342e-06	NA	-61	0.491	27.48	-61	0.491
Allophylus robustus	NA	NA	NA	NA	NA	NA	7.67263e-06	7.67263e-06	7.67263e-06	NA	NA	0.491	27.48	-114	0.491
Allophylus scrobiculatus	NA	NA	NA	NA	NA	NA	-2.64078e-05	-0.000143694	3.01392e-05	37.04	-207	0.46	37.04	-207	0.46
Alseis blackiana	0.00511774	-3.40995e-05	0.062501	-0.666301	1.83063e-05	-1.86272	-3.11458e-05	-5.87453e-05	-9.06937e-07	60.425	-104	0.536	60.425	-104	0.536
Alseis eggersii	NA	NA	NA	NA	NA	NA	0.000177031	2.75959e-06	0.000380684	NA	-228	0.679	60.425	-228	0.679
Alseis labatioides	NA	NA	NA	NA	NA	NA	-7.13294e-05	-7.13294e-05	-7.13294e-05	NA	-3	0.679	60.425	-3	0.679
Alseis lugonis	NA	NA	NA	NA	NA	NA	-1.79043e-05	-3.01325e-05	-4.5833e-06	NA	0	0.679	60.425	0	0.679
Alseis microcarpa	NA	NA	NA	NA	NA	NA	-9.4748e-05	-0.000163984	-3.46689e-05	NA	-22	0.679	60.425	-22	0.679
Alseis peruviana	NA	NA	NA	NA	NA	NA	0.000248594	0.000248594	0.000248594	NA	NA	0.65	60.425	-155	0.65
Alsophila cuspidata	0.00193798	3.43246e-05	0.633397	1.77115	7.19667e-05	0.476951	1.83531e-05	-9.87659e-05	0.000171662	19.17	-37	0.563727	19.17	-37	0.566833
Alsophila erinacea	NA	NA	NA	NA	NA	NA	-3.04588e-05	-3.04588e-05	-3.04588e-05	NA	NA	0.555	19.17	-33	0.555
Amaioua corymbosa	0.00656906	-4.37073e-05	0.409275	-0.665351	5.29677e-05	-0.825169	-3.96475e-05	-0.000143119	2.51736e-05	29.395	-81	0.625	29.395	-81	0.625
Amaioua guianensis	0.00245658	2.86418e-06	0.929929	0.116592	3.25717e-05	0.0879346	-2.37577e-07	-4.86959e-05	4.2206e-05	20.6	-370	0.625	20.6	-370	0.625
Amanoa gracillima	NA	NA	NA	NA	NA	NA	4.40489e-07	4.40489e-07	4.40489e-07	NA	NA	0.824	28.305	-2	0.824
Amanoa guianensis	NA	NA	NA	NA	NA	NA	4.94954e-05	-1.07324e-06	8.90793e-05	NA	0	0.843	28.305	0	0.843
Amanoa oblongifolia	NA	NA	NA	NA	NA	NA	-9.69269e-05	-9.69269e-05	-9.69269e-05	28.305	-2	0.83	28.305	-2	0.83
Ambelania acida	0.00248547	4.76605e-05	0.0181341	1.91757	2.01706e-05	2.36287	4.01556e-05	8.60404e-06	7.73804e-05	21.86	NA	0.525	21.86	-28	0.525
Ambelania duckei	NA	NA	NA	NA	NA	NA	3.25472e-05	1.70349e-05	4.38225e-05	NA	NA	0.517	21.86	-28	0.517
Ambelania occidentalis	NA	NA	NA	NA	NA	NA	-2.10755e-05	-0.000194396	8.60315e-05	NA	0	0.517	21.86	0	0.517
Amburana acreana	NA	NA	NA	NA	NA	NA	0.000124297	0.000124297	0.000124297	NA	NA	0.713	54.455	-465	0.713
Amburana cearensis	NA	NA	NA	NA	NA	NA	5.74443e-05	-4.38443e-06	0.000124297	54.455	-469	0.514	54.455	-469	0.514
Ampelocera edentula	0.00219304	3.3186e-06	0.848053	0.151324	1.73201e-05	0.191604	5.21039e-07	-2.69694e-05	2.87739e-05	36.235	-90	0.7	36.235	-90	0.7
Ampelocera longissima	NA	NA	NA	NA	NA	NA	-6.48607e-05	-0.000112516	-1.74744e-05	NA	0	0.726	51.0325	0	0.726
Ampelocera ruizii	0.000596833	6.72398e-05	0.000361855	11.2661	1.88535e-05	3.56645	2.49559e-05	-3.49964e-05	7.29778e-05	65.83	-552	0.648	65.83	-552	0.648
Ampelocera verrucosa	NA	NA	NA	NA	NA	NA	-8.70797e-05	-0.000142249	-3.66038e-05	NA	NA	0.726	51.0325	-324	0.726
Amphiodon effusus	0.0114012	-2.4899e-05	0.725545	-0.218389	7.09258e-05	-0.351058	-1.75046e-05	-0.000155937	0.000102712	19.89	-80	0.62	19.89	-80	0.62
Amphirrhox longifolia	0.00230191	1.20341e-05	0.726509	0.522789	3.44056e-05	0.349773	3.64167e-07	-4.00882e-05	4.67758e-05	25.4	NA	0.71	25.4	-149	0.71
Amyris macrocarpa	NA	NA	NA	NA	NA	NA	1.40907e-06	1.40907e-06	1.40907e-06	NA	0	0.975	34.9086	0	0.975
Anacardium giganteum	NA	NA	NA	NA	NA	NA	4.29787e-05	7.19364e-06	8.84594e-05	77.65	-185	0.443	77.65	-185	0.443
Anacardium occidentale	NA	NA	NA	NA	NA	NA	8.10519e-06	-5.97388e-06	2.21368e-05	NA	NA	0.45375	75.8033	-330	0.4535
Anacardium parvifolium	0.00152204	2.10106e-05	0.332557	1.38042	2.16833e-05	0.968976	1.60463e-05	-1.79112e-05	5.83165e-05	86.15	0	0.525	86.15	0	0.525
Anacardium spruceanum	0.0023783	2.81969e-06	0.886149	0.118559	1.96934e-05	0.143179	-3.71259e-06	-2.65289e-05	2.13236e-05	63.61	NA	0.479	63.61	-330	0.479
Anacardium tenuifolium	NA	NA	NA	NA	NA	NA	7.19364e-06	7.19364e-06	7.19364e-06	NA	NA	0.43	75.8033	-330	0.43
Anaueria brasiliensis	0.00818468	5.85179e-05	0.17636	0.714969	4.3281e-05	1.35205	5.36584e-05	-1.8231e-05	0.000134103	64.93	0	0.559	64.93	0	0.559
Anaxagorea acuminata	NA	NA	NA	NA	NA	NA	6.39315e-05	3.71261e-06	0.000279846	NA	NA	0.53	15.32	-39	0.53
Anaxagorea brevipes	NA	NA	NA	NA	NA	NA	5.87569e-05	-1.13433e-05	0.000208994	NA	-43	0.53	15.32	-43	0.53
Anaxagorea crassipetala	NA	NA	NA	NA	NA	NA	-0.000428865	-0.000428865	-0.000428865	NA	NA	0.48	15.32	-39	0.48
Anaxagorea dolichocarpa	NA	NA	NA	NA	NA	NA	1.1368e-05	1.00569e-05	1.28333e-05	15.32	-59	0.58	15.32	-59	0.58
Anaxagorea phaeocarpa	NA	NA	NA	NA	NA	NA	-9.56147e-05	-0.000231944	-7.16546e-06	NA	0	0.53	15.32	0	0.53
Andira coriacea	NA	NA	NA	NA	NA	NA	2.22025e-07	2.22025e-07	2.22025e-07	NA	NA	0.732	57.6063	-128	0.732
Andira inermis	0.00276235	-1.98968e-05	0.108088	-0.720283	1.23825e-05	-1.60684	-1.42753e-05	-3.65308e-05	2.23441e-06	56.95	-172	0.643	56.95	-172	0.643
Andira macrothyrsa	NA	NA	NA	NA	NA	NA	0.000136541	1.70456e-05	0.000256807	NA	0	0.752	57.6063	0	0.752
Andira micrantha	0.00200486	-9.78382e-07	0.922199	-0.0488006	1.00178e-05	-0.0976641	-1.60771e-06	-1.59876e-05	1.52867e-05	38.51	NA	1	38.51	-128	1
Andira multistipula	NA	NA	NA	NA	NA	NA	2.40425e-05	-6.1655e-06	7.29966e-05	NA	-53	0.752	57.6063	-53	0.752
Andira parviflora	0.00102833	1.18841e-05	0.328623	1.15567	1.21653e-05	0.976891	1.54618e-06	-1.41749e-05	1.90052e-05	NA	NA	0.717	57.6063	-128	0.717
Andira surinamensis	0.00240405	5.65889e-05	0.162793	2.3539	4.0544e-05	1.39574	4.55084e-05	-1.22289e-06	0.000114515	82.765	-165	0.705	82.765	-165	0.705
Andira trifoliolata	0.000975711	1.13788e-07	0.821085	0.011662	5.03154e-07	0.226149	1.23272e-07	-7.66065e-07	9.37912e-07	NA	NA	0.752	57.6063	-128	0.752
Andira unifoliolata	0.00230162	-8.58087e-06	0.0699497	-0.372818	4.73496e-06	-1.81224	-1.10693e-05	-2.17161e-05	-1.71467e-06	52.2	NA	0.76	52.2	-128	0.76
Aniba bracteata	NA	NA	NA	NA	NA	NA	2.12802e-05	2.12802e-05	2.12802e-05	NA	NA	0.593	31.96	-117	0.593
Aniba burchellii	NA	NA	NA	NA	NA	NA	4.20179e-05	-0.000115981	0.00021013	NA	NA	0.52	31.96	-117	0.52
Aniba canelilla	0.00137394	-2.59961e-06	0.336391	-0.189208	2.7042e-06	-0.96132	-3.58767e-06	-1.16801e-05	1.39978e-06	50.94	-261	0.952	50.94	-261	0.952
Aniba citrifolia	NA	NA	NA	NA	NA	NA	-2.03158e-05	-0.000285976	0.000200579	19.92	NA	0.593	19.92	-117	0.593
Aniba cylindriflora	NA	NA	NA	NA	NA	NA	-0.000232426	-0.000232426	-0.000232426	NA	-162	0.67	31.96	-162	0.67
Aniba excelsa	NA	NA	NA	NA	NA	NA	-0.000183714	-0.0003458	1.08971e-05	NA	NA	0.551	31.96	-117	0.551
Aniba ferrea	0.000824562	9.60487e-06	0.243818	1.16485	8.241e-06	1.1655	8.50397e-06	-3.14126e-06	2.35734e-05	NA	NA	0.593	31.96	-117	0.593
Aniba firmula	NA	NA	NA	NA	NA	NA	-0.000125775	-0.000125775	-0.000125775	NA	NA	0.593	31.96	-117	0.593
Aniba guianensis	0.00422125	-5.92168e-05	0.0062049	-1.40283	2.16376e-05	-2.73675	-6.10862e-05	-0.00010532	-2.30057e-05	38.86	-51	0.52	38.86	-51	0.52
Aniba hostmanniana	NA	NA	NA	NA	NA	NA	-2.06178e-05	-7.07255e-05	4.61783e-06	NA	-12	0.619	31.96	-12	0.619
Aniba hypoglauca	NA	NA	NA	NA	NA	NA	-3.53783e-05	-3.53783e-05	-3.53783e-05	NA	NA	0.525	31.96	-117	0.525
Aniba panurensis	0.00297647	-3.93295e-05	0.00804594	-1.32135	1.48406e-05	-2.65014	-3.41533e-05	-6.1459e-05	-1.0493e-05	33.29	-80	0.61	33.29	-80	0.61
Aniba parviflora	NA	NA	NA	NA	NA	NA	9.45806e-05	-3.58327e-05	0.000236637	NA	NA	0.54	31.96	-117	0.54
Aniba perutilis	NA	NA	NA	NA	NA	NA	1.38226e-06	-9.36413e-06	1.25121e-05	NA	NA	0.5	31.96	-117	0.5
Aniba puchury-minor	NA	NA	NA	NA	NA	NA	1.75281e-05	-2.81248e-05	6.36283e-05	NA	-20	0.533	31.96	-20	0.533
Aniba riparia	NA	NA	NA	NA	NA	NA	2.01378e-06	1.5604e-06	2.47245e-06	NA	0	0.57	31.96	0	0.57
Aniba rosaeodora	0.00103493	-1.34962e-05	0.400562	-1.30407	1.60551e-05	-0.840618	-7.72504e-06	-3.11474e-05	9.39389e-06	34.615	0	0.709923	34.615	0	0.669
Aniba taubertiana	0.00248157	-1.91446e-05	0.321852	-0.771469	1.93251e-05	-0.990659	-1.71352e-05	-5.35481e-05	1.31099e-05	31.68	-163	0.593	31.68	-163	0.593
Aniba terminalis	0.00355287	-4.18638e-05	0.368209	-1.17831	4.65239e-05	-0.899834	-3.94752e-05	-0.000127209	2.09238e-05	24.075	-203	0.54	24.075	-203	0.54
Aniba williamsii	0.00220222	-1.70155e-05	0.37815	-0.772651	1.9307e-05	-0.881311	-1.53434e-05	-4.77647e-05	1.92737e-05	26.92	-3	0.618541	26.92	-3	0.6155
Anisophyllea manausensis	0.00199487	4.5133e-06	0.591852	0.226246	8.41792e-06	0.536154	-1.54257e-07	-1.29558e-05	1.43168e-05	40.685	NA	0.86	40.685	-4	0.86
Annona amazonica	NA	NA	NA	NA	NA	NA	1.21905e-06	-1.63247e-07	3.4221e-06	NA	NA	0.499	18.81	-219	0.499
Annona ambotay	0.00248336	-2.13202e-05	0.741273	-0.858523	6.45739e-05	-0.330168	-1.83134e-05	-9.64639e-05	6.0511e-05	18.81	-71	0.499	18.81	-71	0.499
Annona deminuta	NA	NA	NA	NA	NA	NA	-4.5259e-05	-4.5259e-05	-4.5259e-05	NA	NA	0.499	18.81	-219	0.499
Annona duckei	NA	NA	NA	NA	NA	NA	-8.33011e-05	-9.98277e-05	-6.5821e-05	NA	0	0.499	18.81	0	0.499
Annona exsucca	NA	NA	NA	NA	NA	NA	-1.93914e-05	-0.000114626	1.41058e-05	NA	NA	0.375	18.81	-219	0.375
Annona foetida	0.000712622	2.41721e-05	0.17813	3.392	1.79513e-05	1.34654	1.85916e-05	-2.2584e-06	5.0288e-05	NA	-31	0.572	18.81	-31	0.572
Annona fosteri	NA	NA	NA	NA	NA	NA	3.64002e-05	3.64002e-05	3.64002e-05	NA	NA	0.499	18.81	-219	0.499
Annona hypoglauca	NA	NA	NA	NA	NA	NA	-4.21005e-05	-4.21005e-05	-4.21005e-05	NA	-35	0.38	18.81	-35	0.38
Annona montana	0.00251912	-4.21094e-05	0.269519	-1.67159	3.81366e-05	-1.10417	-3.80351e-05	-9.59262e-05	1.47172e-05	NA	-76	0.499	18.81	-76	0.499
Annona papilionella	NA	NA	NA	NA	NA	NA	3.89732e-05	3.89732e-05	3.89732e-05	NA	-103	0.499	18.81	-103	0.499
Annona poeppigii	NA	NA	NA	NA	NA	NA	-2.6764e-05	-4.75996e-05	-1.02589e-06	NA	NA	0.499	18.81	-219	0.499
Anomalocalyx uleanus	NA	NA	NA	NA	NA	NA	1.17663e-05	-0.000176617	0.000285572	37.43	NA	0.577	37.43	-136	0.577
Anthodiscus klugii	0.00177165	1.07821e-05	0.830708	0.60859	5.04321e-05	0.213794	8.44425e-06	-6.20254e-05	9.92559e-05	NA	-85	0.684	102.438	-85	0.684
Anthodiscus peruanus	NA	NA	NA	NA	NA	NA	7.90139e-06	7.90139e-06	7.90139e-06	NA	-46	0.69	102.438	-46	0.69
Anthodiscus pilosus	NA	NA	NA	NA	NA	NA	-6.03739e-05	-0.000135126	2.96462e-05	NA	-11	0.69	102.438	-11	0.69
Antonia ovata	NA	NA	NA	NA	NA	NA	3.37852e-06	4.44051e-08	1.00569e-05	NA	NA	0.467	46.7135	-68	0.467
Aparisthmium cordatum	0.00836021	-0.000211352	0.153384	-2.52808	0.000148039	-1.42768	-0.000144899	-0.000460352	5.04285e-05	21.9	-35	0.39	21.9	-35	0.39
Apeiba glabra	0.00691964	-8.09649e-05	0.00343123	-1.17007	2.76689e-05	-2.92621	-5.8955e-05	-0.000113593	-6.11705e-06	55.99	NA	0.29185	55.99	-113	0.292667
Apeiba membranacea	0.00439571	1.30144e-05	0.602608	0.29607	2.49962e-05	0.520654	1.63399e-05	-3.06483e-05	7.64255e-05	75.64	-96	0.255	75.64	-96	0.255
Apeiba petoumo	0.00210647	-9.75119e-06	0.684945	-0.462916	2.4034e-05	-0.405724	-1.10141e-05	-4.60769e-05	2.05626e-05	60	NA	0.255	60	-113	0.255
Apeiba tibourbou	0.00650653	-0.000103208	0.215052	-1.58622	8.32462e-05	-1.23979	-6.88683e-05	-0.000193777	1.84542e-06	47.15	-198	0.2	47.15	-198	0.2
Aphandra natalia	NA	NA	NA	NA	NA	NA	-0.000202637	-0.000202637	-0.000202637	NA	NA	0.393	25.6685	-163	0.393
Aptandra tubicina	0.00188027	3.03446e-05	0.549555	1.61384	5.07074e-05	0.598427	4.41078e-05	-3.4908e-05	0.000129094	NA	-139	0.765	35.41	-139	0.765
Aspidosperma album	0.00276857	-2.89363e-05	0.139145	-1.04517	1.9565e-05	-1.47898	-1.37909e-05	-4.12483e-05	3.43745e-06	53.8	NA	0.766	53.8	-256	0.766
Aspidosperma auriculatum	NA	NA	NA	NA	NA	NA	4.28082e-06	4.28082e-06	4.28082e-06	NA	NA	0.741	56.1064	-256	0.741
Aspidosperma capitatum	NA	NA	NA	NA	NA	NA	4.40946e-06	4.40946e-06	4.40946e-06	NA	NA	0.73	56.1064	-256	0.73
Aspidosperma carapanauba	0.00321698	-6.91389e-06	0.714918	-0.214918	1.89287e-05	-0.365259	-8.0484e-06	-3.49735e-05	2.05912e-05	89.78	NA	0.741	89.78	-256	0.741
Aspidosperma desmanthum	0.00165218	1.83398e-05	0.570354	1.11004	3.23151e-05	0.56753	1.28978e-05	-3.48794e-05	5.13827e-05	48.63	-205	0.612911	48.63	-205	0.6755
Aspidosperma eteanum	NA	NA	NA	NA	NA	NA	-5.60797e-06	-7.6094e-06	-3.62027e-06	NA	NA	0.741	56.1064	-256	0.741
Aspidosperma excelsum	0.00952468	-4.20454e-05	0.0788663	-0.441437	2.39261e-05	-1.7573	-3.53191e-05	-7.41942e-05	6.47978e-07	73.21	-83	0.780972	73.21	-83	0.7625
Aspidosperma helstonei	NA	NA	NA	NA	NA	NA	2.22025e-07	2.22025e-07	2.22025e-07	NA	NA	0.741	56.1064	-256	0.741
Aspidosperma macrocarpon	NA	NA	NA	NA	NA	NA	-4.68748e-05	-0.000148001	6.24117e-06	87.14	-324	0.683	87.14	-324	0.683
Aspidosperma megalocarpon	NA	NA	NA	NA	NA	NA	9.2081e-07	9.2081e-07	9.2081e-07	NA	-273	0.777	56.1064	-273	0.777
Aspidosperma megaphyllum	NA	NA	NA	NA	NA	NA	8.97811e-06	-5.37958e-06	3.34733e-05	NA	-130	0.673	56.1064	-130	0.673
Aspidosperma nitidum	0.00287085	-2.64523e-05	0.301968	-0.921409	2.56266e-05	-1.03222	-2.72576e-05	-7.45205e-05	1.35722e-05	NA	NA	0.764	56.1064	-256	0.764
Aspidosperma oblongum	0.00118275	-6.35626e-06	0.119904	-0.537413	4.08716e-06	-1.55518	-3.90799e-06	-1.12989e-05	3.08458e-07	NA	NA	0.865	56.1064	-256	0.865
Aspidosperma obscurinervium	NA	NA	NA	NA	NA	NA	1.74137e-05	1.74137e-05	1.74137e-05	NA	NA	0.86	56.1064	-256	0.86
Aspidosperma parvifolium	0.00226008	5.25992e-05	0.0188366	2.32731	2.23945e-05	2.34875	4.86571e-05	7.23412e-06	9.17279e-05	46.105	-197	0.737731	46.105	-197	0.7385
Aspidosperma rigidum	0.00202021	1.00787e-05	0.638842	0.498894	2.14752e-05	0.469319	1.04863e-05	-2.7862e-05	5.41023e-05	71.52	-351	0.46	71.52	-351	0.46
Aspidosperma sandwithianum	NA	NA	NA	NA	NA	NA	4.91166e-05	-1.00239e-05	9.66924e-05	NA	NA	0.792	56.1064	-256	0.792
Aspidosperma schultesii	0.00700237	-0.000102988	0.0408866	-1.47075	5.03686e-05	-2.04468	-6.98026e-05	-0.000185455	-5.73889e-06	67.14	-3	0.741	67.14	-3	0.741
Aspidosperma spruceanum	0.00211069	-5.11369e-06	0.793697	-0.242275	1.95542e-05	-0.261513	-3.14548e-06	-2.75664e-05	1.92684e-05	26.73	-147	0.791958	26.73	-147	0.8465
Aspidosperma vargasii	0.00575575	0.000146249	0.0347391	2.54092	6.92669e-05	2.11139	0.000143417	3.19197e-05	0.000307258	NA	NA	0.741	56.1064	-256	0.741
Aspidosperma williamii	NA	NA	NA	NA	NA	NA	-1.6402e-05	-4.93602e-05	2.27401e-07	42.52	NA	0.741	42.52	-256	0.741
Astrocaryum aculeatum	NA	NA	NA	NA	NA	NA	-2.37695e-05	-5.21397e-05	8.56163e-06	22.93	-137	0.508	22.93	-137	0.508
Astrocaryum chambira	0.00459949	-2.77872e-05	0.569672	-0.604137	4.88751e-05	-0.568535	-2.34908e-05	-0.00011304	7.60718e-05	29.255	-11	0.508	29.255	-11	0.508
Astrocaryum chonta	NA	NA	NA	NA	NA	NA	-0.000432169	-0.000879523	8.78984e-05	NA	NA	0.508	24.8738	-116	0.508
Astrocaryum gratum	NA	NA	NA	NA	NA	NA	5.04975e-05	-8.76885e-06	0.000185331	NA	NA	0.508	24.8738	-116	0.508
Astrocaryum macrocalyx	NA	NA	NA	NA	NA	NA	-0.000379465	-0.00101638	7.79605e-05	NA	NA	0.508	24.8738	-116	0.508
Astrocaryum murumuru	0.023937	-0.000134274	0.140226	-0.560948	9.10365e-05	-1.47495	-9.69367e-05	-0.000294002	9.78272e-05	23.3	-117	0.508	23.3	-117	0.508
Astrocaryum sciophilum	NA	NA	NA	NA	NA	NA	0.000102386	-4.59214e-06	0.000189131	24.01	NA	0.508	24.01	-116	0.508
Astrocaryum triandrum	NA	NA	NA	NA	NA	NA	0.00171727	0.00171727	0.00171727	NA	NA	0.508	24.8738	-116	0.508
Astrocaryum urostachys	NA	NA	NA	NA	NA	NA	1.5604e-06	1.5604e-06	1.5604e-06	NA	NA	0.508	24.8738	-116	0.508
Astrocaryum vulgare	NA	NA	NA	NA	NA	NA	-0.000534771	-0.000534771	-0.000534771	NA	NA	0.508	24.8738	-116	0.508
Astronium graveolens	0.003829	-3.78371e-05	0.332406	-0.988172	3.90363e-05	-0.96928	-5.65252e-05	-0.000157511	6.64082e-06	51.725	-409	0.81475	51.725	-409	0.7865
Astronium lecointei	0.00220666	4.32152e-05	0.121135	1.9584	2.78803e-05	1.55003	3.23324e-05	-2.24446e-06	8.01191e-05	57.915	-246	0.79	57.915	-246	0.79
Astronium ulei	NA	NA	NA	NA	NA	NA	1.41931e-05	3.63236e-06	1.94505e-05	36.92	NA	0.704	36.92	-389	0.704
Attalea butyracea	0.0106506	-1.17294e-06	0.974658	-0.0110128	3.6923e-05	-0.0317671	-6.44334e-06	-6.45242e-05	4.76674e-05	40	-299	0.326	40	-299	0.326
Attalea cephalotus	NA	NA	NA	NA	NA	NA	-0.000233156	-0.000359253	-0.000118033	NA	NA	0.393	41.8038	-312	0.393
Attalea maripa	0.00149136	-4.04428e-05	0.140525	-2.71182	2.74405e-05	-1.47384	-3.02265e-05	-7.13169e-05	2.08781e-06	45	-304	0.335241	45	-304	0.3595
Attalea phalerata	NA	NA	NA	NA	NA	NA	-0.000324743	-0.00121878	0.000382518	47.86	-276	0.328481	47.86	-276	0.3595
Attalea princeps	NA	NA	NA	NA	NA	NA	3.92111e-05	3.42592e-05	4.41523e-05	NA	NA	0.349929	41.8038	-312	0.3595
Ayenia praeclara	NA	NA	NA	NA	NA	NA	2.9714e-05	2.9714e-05	2.9714e-05	NA	NA	0.445	50.5219	-152	0.445
Bactris gasipaes	NA	NA	NA	NA	NA	NA	-0.00011698	-0.000275653	7.47774e-05	20.565	-248	0.393	20.565	-248	0.393
Bagassa guianensis	NA	NA	NA	NA	NA	NA	-1.25035e-05	-7.18998e-05	9.43213e-06	120.19	NA	0.706	120.19	-196	0.706
Balizia elegans	NA	NA	NA	NA	NA	NA	-3.46063e-06	-1.43767e-05	2.40353e-06	NA	NA	0.495	52.1045	-180	0.495
Banara guianensis	NA	NA	NA	NA	NA	NA	-3.21972e-06	-3.21972e-06	-3.21972e-06	NA	-238	0.61	33.4	-238	0.61
Banara nitida	NA	NA	NA	NA	NA	NA	-8.26909e-06	-6.33771e-05	5.35786e-05	33.4	-99	0.601	33.4	-99	0.601
Barnebydendron riedelii	NA	NA	NA	NA	NA	NA	7.38876e-06	-9.66346e-06	3.6086e-05	NA	-216	0.713	52.1045	-216	0.713
Batesia floribunda	NA	NA	NA	NA	NA	NA	1.5166e-06	-7.86691e-07	1.25121e-05	NA	0	0.54	52.1045	0	0.54
Bathysa peruviana	NA	NA	NA	NA	NA	NA	-6.88394e-05	-0.000144691	7.21774e-06	NA	NA	0.628	36.3532	-36	0.628
Batocarpus amazonicus	0.00324655	-2.38748e-05	0.104587	-0.735391	1.47102e-05	-1.62301	-2.33233e-05	-4.80868e-05	9.71495e-07	50.26	-247	0.533	50.26	-247	0.533
Batocarpus costaricensis	0.002944	-1.50837e-05	0.725662	-0.512354	4.29855e-05	-0.350902	-9.22473e-06	-8.57061e-05	7.92296e-05	43.6	-112	0.533	43.6	-112	0.533
Batocarpus orinocensis	0.00317015	1.26744e-05	0.560498	0.399804	2.17735e-05	0.582103	1.09927e-05	-2.52773e-05	4.88277e-05	28.04	-29	0.533	28.04	-29	0.533
Bauhinia acreana	NA	NA	NA	NA	NA	NA	2.18997e-05	2.18997e-05	2.18997e-05	NA	NA	0.6	29.59	-187	0.6
Bauhinia arborea	NA	NA	NA	NA	NA	NA	-3.8299e-05	-0.000114494	3.84046e-05	NA	0	0.6	29.59	0	0.6
Bauhinia brachycalyx	NA	NA	NA	NA	NA	NA	-5.18691e-05	-9.86223e-05	-1.05923e-05	37.155	-7	0.6	37.155	-7	0.6
Bauhinia tarapotensis	NA	NA	NA	NA	NA	NA	4.20476e-05	5.90051e-06	7.84407e-05	NA	NA	0.6	29.59	-187	0.6
Beilschmiedia tovarensis	NA	NA	NA	NA	NA	NA	4.63895e-05	6.59167e-06	9.01632e-05	NA	NA	0.543	41.9669	-204	0.543
Bellucia dichotoma	NA	NA	NA	NA	NA	NA	3.55119e-06	-1.29658e-06	8.14082e-06	NA	NA	0.559	31	-190	0.559
Bellucia grossularioides	0.003937	-0.000107439	0.333337	-2.72896	0.000111058	-0.967415	-5.98292e-05	-0.000235243	2.0292e-05	31	NA	0.598	31	-190	0.598
Bellucia pentamera	NA	NA	NA	NA	NA	NA	-5.99798e-05	-0.00014122	6.25866e-05	NA	-124	0.54	31	-124	0.54
Bellucia spruceana	NA	NA	NA	NA	NA	NA	0.000258488	-0.000142635	0.000811782	NA	NA	0.6	31	-190	0.6
Benkara scandens	NA	NA	NA	NA	NA	NA	9.72222e-05	9.72222e-05	9.72222e-05	NA	NA	0.75	36.3532	-175	0.75
Bertholletia excelsa	0.0075739	5.83837e-05	0.294258	0.770854	5.56657e-05	1.04883	4.24091e-05	-2.28549e-06	0.000117235	169.6	-252	0.624	169.6	-252	0.624
Bixa arborea	NA	NA	NA	NA	NA	NA	6.31165e-05	6.31165e-05	6.31165e-05	39.76	-224	0.37	39.76	-224	0.37
Bixa platycarpa	NA	NA	NA	NA	NA	NA	6.3749e-06	-0.000136659	0.000158398	39.97	-54	0.35	39.97	-54	0.35
Bixa urucurana	NA	NA	NA	NA	NA	NA	-0.000151468	-0.00016918	-0.000134217	NA	-80	0.35	39.865	-80	0.35
Blepharocalyx eggersii	NA	NA	NA	NA	NA	NA	1.8682e-06	-1.88012e-05	2.79309e-05	NA	NA	0.726	25.0764	-170	0.726
Bocageopsis mattogrossensis	NA	NA	NA	NA	NA	NA	-9.92473e-05	-0.000194056	-5.41342e-06	31.53	-38	0.64	31.53	-38	0.64
Bocageopsis multiflora	0.00323696	6.20956e-05	0.0368159	1.91833	2.97421e-05	2.0878	5.3418e-05	1.13175e-05	0.000105712	30.74	NA	0.64	30.74	-69	0.64
Bocoa prouacensis	NA	NA	NA	NA	NA	NA	9.66142e-06	-5.23354e-05	6.92562e-05	41.37	NA	1.054	41.37	-180	1.054
Bonafousia attenuata	NA	NA	NA	NA	NA	NA	4.44051e-08	4.44051e-08	4.44051e-08	NA	NA	0.505	49.3903	-203	0.505
Bonyunia pulchra	NA	NA	NA	NA	NA	NA	0.000166055	0.000166055	0.000166055	NA	NA	0.504	41.3764	-55	0.504
Borojoa claviflora	NA	NA	NA	NA	NA	NA	1.25121e-05	1.25121e-05	1.25121e-05	NA	-93	0.52	36.3532	-93	0.52
Borojoa stipularis	NA	NA	NA	NA	NA	NA	-5.65146e-05	-5.65146e-05	-5.65146e-05	NA	NA	0.52	36.3532	-86	0.52
Botryarrhena pendula	NA	NA	NA	NA	NA	NA	-5.17714e-05	-0.000146297	1.62492e-06	NA	0	0.734	36.3532	0	0.734
Bowdichia nitida	NA	NA	NA	NA	NA	NA	-4.16767e-06	-1.19442e-05	8.68592e-07	NA	NA	0.803	52.1045	-463	0.803
Brosimum acutifolium	0.00272583	-1.69819e-05	0.0560351	-0.622997	8.88748e-06	-1.91076	-1.29257e-05	-3.00165e-05	-8.35245e-07	59.525	-101	0.638891	59.525	-101	0.6095
Brosimum alicastrum	0.00381644	1.43263e-05	0.459219	0.375384	1.93564e-05	0.740134	9.79398e-06	-2.86672e-05	4.99469e-05	104.85	-310	0.600743	104.85	-310	0.6255
Brosimum guianense	0.00344004	7.26756e-06	0.40776	0.211264	8.77893e-06	0.827841	5.41481e-06	-7.91247e-06	1.9986e-05	43.95	-178	0.844	43.95	-178	0.844
Brosimum lactescens	0.00378817	4.67966e-07	0.968366	0.0123534	1.18002e-05	0.0396574	5.26152e-07	-2.04968e-05	1.9818e-05	49.75	-229	0.656	49.75	-229	0.656
Brosimum melanopotamicum	NA	NA	NA	NA	NA	NA	-1.05077e-05	-3.3573e-05	1.35784e-06	NA	NA	0.652	66.9556	-219	0.652
Brosimum multinervium	NA	NA	NA	NA	NA	NA	-3.17282e-06	-3.17282e-06	-3.17282e-06	NA	NA	0.652	66.9556	-219	0.652
Brosimum parinarioides	0.00141066	3.50582e-05	0.156861	2.48522	2.47637e-05	1.41571	2.39645e-05	-3.75049e-06	5.6979e-05	66.475	-50	0.631	66.475	-50	0.631
Brosimum potabile	0.00321295	-2.89188e-05	0.127438	-0.900068	1.89721e-05	-1.52428	-2.51886e-05	-5.9338e-05	5.88934e-06	80.825	-32	0.543	80.825	-32	0.543
Brosimum rubescens	0.00460203	-7.93665e-06	0.463587	-0.17246	1.08283e-05	-0.732953	-8.39581e-06	-2.51681e-05	8.19261e-06	53.45	-32	0.825	53.45	-32	0.825
Brosimum utile	0.0055024	4.94153e-05	0.216299	0.898069	3.99661e-05	1.23643	3.03536e-05	-9.61998e-07	7.88469e-05	76.82	-279	0.506	76.82	-279	0.506
Brownea coccinea	NA	NA	NA	NA	NA	NA	0.000104564	0.000104564	0.000104564	NA	NA	NA	21.445	-1	1.21
Brownea grandiceps	NA	NA	NA	NA	NA	NA	0.000162121	-3.40298e-05	0.000477139	21.445	-1	1.21	21.445	-1	1.21
Browneopsis cauliflora	NA	NA	NA	NA	NA	NA	8.04504e-06	8.04504e-06	8.04504e-06	NA	NA	0.713	25.15	-40	0.713
Browneopsis disepala	NA	NA	NA	NA	NA	NA	9.12511e-05	8.60315e-05	9.64671e-05	NA	NA	1.21	25.15	-40	1.21
Browneopsis peruviana	NA	NA	NA	NA	NA	NA	-9.82439e-06	-9.82439e-06	-9.82439e-06	NA	NA	0.713	25.15	-40	0.713
Browneopsis ucayalina	NA	NA	NA	NA	NA	NA	-7.73147e-05	-0.000127404	-2.26865e-05	25.15	-42	0.713	25.15	-42	0.713
Buchenavia amazonia	NA	NA	NA	NA	NA	NA	-5.25936e-05	-0.000149882	1.59369e-05	NA	0	0.745	63.272	0	0.745
Buchenavia congesta	0.000677198	1.35106e-05	0.15567	1.99508	9.51595e-06	1.41979	1.06997e-05	8.22971e-07	2.50757e-05	48.925	0	0.745	48.925	0	0.745
Buchenavia fanshawei	NA	NA	NA	NA	NA	NA	-1.07324e-06	-1.07324e-06	-1.07324e-06	NA	NA	0.745	63.272	-145	0.745
Buchenavia grandis	0.00258594	-8.429e-06	0.475009	-0.325955	1.17995e-05	-0.714353	-6.82984e-06	-2.975e-05	1.44597e-05	84.16	-77	0.755	84.16	-77	0.755
Buchenavia guianensis	NA	NA	NA	NA	NA	NA	1.64609e-06	-5.61317e-06	6.78324e-06	NA	NA	0.745	63.272	-145	0.745
Buchenavia macrophylla	0.00106115	4.94735e-06	0.798749	0.466225	1.94039e-05	0.254966	1.60193e-05	-2.93065e-05	6.78383e-05	NA	-2	0.745	63.272	-2	0.745
Buchenavia ochroprumna	NA	NA	NA	NA	NA	NA	1.66694e-05	7.19364e-06	2.61329e-05	NA	NA	0.69	63.272	-145	0.69
Buchenavia oxycarpa	0.00195141	-2.75148e-05	0.0517679	-1.41	1.4146e-05	-1.94506	-2.80358e-05	-5.50597e-05	-5.62774e-06	NA	-134	0.721	63.272	-134	0.729
Buchenavia pallidovirens	NA	NA	NA	NA	NA	NA	-8.64346e-05	-8.64346e-05	-8.64346e-05	NA	NA	0.82	63.272	-145	0.82
Buchenavia parvifolia	0.00182043	-1.71606e-06	0.617075	-0.0942668	3.43212e-06	-0.5	-1.03077e-06	-6.46845e-06	6.49921e-06	59.895	-8	0.818	59.895	-8	0.818
Buchenavia sericocarpa	0.000899752	2.66452e-05	0.175171	2.96139	1.96531e-05	1.35577	2.1941e-05	-2.11482e-06	5.90735e-05	45.195	NA	0.745	45.195	-145	0.745
Buchenavia tetraphylla	NA	NA	NA	NA	NA	NA	3.17744e-05	8.88101e-08	8.90009e-05	78.185	-178	0.688111	78.185	-178	0.681
Buchenavia tomentosa	NA	NA	NA	NA	NA	NA	1.35122e-05	-5.96387e-06	5.90614e-05	NA	-218	0.745	63.272	-218	0.745
Buchenavia viridiflora	0.00182528	-1.13734e-05	0.296995	-0.623105	1.09056e-05	-1.0429	-7.97132e-06	-2.69676e-05	2.04341e-06	NA	-110	0.775	63.272	-110	0.775
Bunchosia argentea	0.00186745	8.10396e-06	0.814061	0.433958	3.4457e-05	0.235191	4.67582e-06	-4.77589e-05	6.47509e-05	30.67	0	0.65	30.67	0	0.65
Bursera simaruba	NA	NA	NA	NA	NA	NA	-1.72044e-06	-1.72044e-06	-1.72044e-06	NA	-437	0.305	35.4701	-437	0.305
Byrsonima aerugo	NA	NA	NA	NA	NA	NA	-3.31824e-05	-0.000137034	6.41663e-06	NA	NA	0.629	35.936	-151	0.629
Byrsonima arthropoda	0.00170303	2.49881e-06	0.914848	0.146728	2.33697e-05	0.106925	-4.18618e-06	-4.01051e-05	4.4049e-05	NA	-109	0.62	35.936	-109	0.62
Byrsonima crispa	0.00254407	-5.16499e-05	0.37782	-2.03021	5.85653e-05	-0.881919	-6.52572e-05	-0.000163949	3.74679e-05	36.38	-344	0.58	36.38	-344	0.58
Byrsonima densa	NA	NA	NA	NA	NA	NA	7.03571e-05	4.44051e-08	0.00021013	NA	NA	0.62	35.936	-151	0.62
Byrsonima duckeana	0.000917673	2.20431e-05	0.376665	2.40206	2.4934e-05	0.884058	2.56435e-05	-1.90648e-05	6.93228e-05	NA	NA	0.629	35.936	-151	0.629
Byrsonima garcibarrigae	NA	NA	NA	NA	NA	NA	-6.19267e-05	-0.000125775	9.88208e-06	NA	NA	0.629	35.936	-151	0.629
Byrsonima incarnata	NA	NA	NA	NA	NA	NA	-2.22559e-06	-2.22559e-06	-2.22559e-06	NA	NA	0.629	35.936	-151	0.629
Byrsonima laevigata	NA	NA	NA	NA	NA	NA	1.55673e-05	1.55673e-05	1.55673e-05	55.36	NA	0.62	55.36	-151	0.62
Byrsonima macrostachya	NA	NA	NA	NA	NA	NA	1.97642e-05	1.97642e-05	1.97642e-05	NA	0	0.629	35.936	0	0.629
Byrsonima poeppigiana	NA	NA	NA	NA	NA	NA	-0.000138042	-0.000256947	-4.69812e-05	NA	-62	0.629	35.936	-62	0.629
Byrsonima putumayensis	NA	NA	NA	NA	NA	NA	-7.95031e-06	-7.95031e-06	-7.95031e-06	NA	0	0.629	35.936	0	0.629
Byrsonima rodriguesii	NA	NA	NA	NA	NA	NA	-1.74736e-05	-4.27569e-05	8.79673e-07	NA	NA	0.629	35.936	-151	0.629
Byrsonima sericea	NA	NA	NA	NA	NA	NA	4.28082e-06	4.28082e-06	4.28082e-06	NA	NA	0.629	35.936	-151	0.629
Byrsonima stipulacea	0.00156399	-3.44572e-05	0.0307204	-2.20315	1.59474e-05	-2.16068	-2.35115e-05	-4.76774e-05	-5.35119e-06	40.06	NA	0.709	40.06	-151	0.709
Byrsonima stipulina	NA	NA	NA	NA	NA	NA	-7.01877e-05	-0.000385197	0.000191333	18.9	0	0.629	18.9	0	0.629
Cabralea cangerana	NA	NA	NA	NA	NA	NA	-4.5833e-06	-4.5833e-06	-4.5833e-06	NA	NA	0.478	57.68	-147	0.478
Cabralea canjerana	0.00291309	-4.7114e-05	0.0745876	-1.61732	2.64241e-05	-1.78299	-4.12742e-05	-9.06341e-05	2.06105e-06	57.68	-145	0.478	57.68	-145	0.478
Calatola costaricensis	0.00255277	9.95995e-06	0.80302	0.390163	3.99292e-05	0.24944	7.24678e-06	-5.51467e-05	6.46455e-05	25.65	-111	0.626625	25.65	-111	0.6145
Calliandra guildingii	NA	NA	NA	NA	NA	NA	0.000158697	0.000158697	0.000158697	NA	NA	0.883	52.1045	-183	0.883
Calliandra trinervia	0.00240005	-2.37217e-05	0.623813	-0.988383	4.83668e-05	-0.490453	-2.29263e-05	-0.000103871	6.88585e-05	NA	-12	0.853923	52.1045	-12	0.8515
Calophyllum angulare	NA	NA	NA	NA	NA	NA	-8.7775e-05	-8.7775e-05	-8.7775e-05	NA	NA	0.643	69.83	-176	0.643
Calophyllum brasiliense	0.00591462	-5.26445e-05	0.201405	-0.890074	4.12071e-05	-1.27756	-3.77748e-05	-0.000115932	2.97831e-05	69.83	-146	0.583	69.83	-146	0.583
Calycophyllum megistocaulum	0.00221332	1.03603e-05	0.743234	0.468089	3.16275e-05	0.327573	7.97392e-06	-4.70934e-05	6.33204e-05	34.74	-111	0.732552	34.74	-111	0.716
Calycophyllum spruceanum	NA	NA	NA	NA	NA	NA	3.97915e-05	-8.32921e-07	8.23884e-05	92.4	-162	0.707	92.4	-162	0.707
Calyptranthes bipennis	0.00489831	-0.000101257	0.246928	-2.06719	8.74534e-05	-1.15784	-9.03408e-05	-0.000260732	3.72796e-05	NA	-51	0.86	25.635	-51	0.86
Calyptranthes crebra	NA	NA	NA	NA	NA	NA	1.02135e-05	5.31229e-06	1.26801e-05	NA	NA	0.86	25.635	-87	0.86
Calyptranthes cuspidata	0.00146124	-2.90134e-05	0.312413	-1.98553	2.87213e-05	-1.01017	-1.53848e-05	-6.23451e-05	1.79434e-05	NA	NA	0.86	25.635	-87	0.86
Calyptranthes densiflora	NA	NA	NA	NA	NA	NA	4.86558e-05	4.86558e-05	4.86558e-05	NA	NA	0.86	25.635	-87	0.86
Calyptranthes fasciculata	NA	NA	NA	NA	NA	NA	8.96494e-07	8.96494e-07	8.96494e-07	NA	NA	0.86	25.635	-87	0.86
Calyptranthes forsteri	NA	NA	NA	NA	NA	NA	-8.59926e-05	-8.59926e-05	-8.59926e-05	NA	-51	0.86	25.635	-51	0.86
Calyptranthes krugioides	NA	NA	NA	NA	NA	NA	2.37714e-06	2.37714e-06	2.37714e-06	NA	0	0.86	25.635	0	0.86
Calyptranthes longifolia	NA	NA	NA	NA	NA	NA	-9.32963e-07	-9.32963e-07	-9.32963e-07	NA	NA	0.86	25.635	-87	0.86
Calyptranthes lucida	NA	NA	NA	NA	NA	NA	1.10684e-05	1.10684e-05	1.10684e-05	NA	NA	0.86	25.635	-87	0.86
Calyptranthes macrophylla	NA	NA	NA	NA	NA	NA	4.45569e-06	-1.5198e-05	3.48867e-05	25.635	NA	0.86	25.635	-87	0.86
Calyptranthes paniculata	0.00186035	-1.02667e-05	0.110743	-0.55187	6.43736e-06	-1.59486	-1.01907e-05	-2.42574e-05	3.37697e-07	NA	NA	0.86	25.635	-87	0.86
Calyptranthes simulata	NA	NA	NA	NA	NA	NA	-0.000249005	-0.000249005	-0.000249005	NA	NA	0.86	25.635	-87	0.86
Campomanesia lineatifolia	NA	NA	NA	NA	NA	NA	7.51174e-07	7.51174e-07	7.51174e-07	NA	NA	0.73	25.0764	-229	0.73
Capirona decorticans	0.00235589	3.15973e-05	0.0559739	1.3412	1.65324e-05	1.91124	3.04769e-05	4.02684e-06	5.93463e-05	31.84	-276	0.593	31.84	-276	0.593
Capparidastrum frondosum	NA	NA	NA	NA	NA	NA	1.28333e-05	1.28333e-05	1.28333e-05	NA	NA	NA	32.965	-124	0.6805
Capparidastrum macrophyllum	NA	NA	NA	NA	NA	NA	-6.33385e-05	-0.000173	6.75275e-05	NA	-134	0.684	32.965	-134	0.684
Capparidastrum osmanthum	NA	NA	NA	NA	NA	NA	-4.70275e-05	-0.000137268	6.70314e-05	32.965	-83	0.67	32.965	-83	0.6735
Capparidastrum sola	NA	NA	NA	NA	NA	NA	-3.14983e-05	-9.9352e-05	3.17881e-05	NA	NA	0.684	32.965	-124	0.684
Caraipa densifolia	0.00790942	-1.28596e-05	0.854861	-0.162585	7.03019e-05	-0.182919	1.32958e-05	-9.66415e-05	0.000111581	38.8	-112	0.641	38.8	-112	0.641
Caraipa grandifolia	NA	NA	NA	NA	NA	NA	-1.9508e-05	-0.000135515	6.8135e-05	34.95	0	0.78	34.95	0	0.78
Caraipa jaramilloi	NA	NA	NA	NA	NA	NA	-8.40175e-05	-8.40175e-05	-8.40175e-05	NA	NA	0.655	36.8075	-17	0.655
Caraipa myrcioides	NA	NA	NA	NA	NA	NA	-7.10135e-06	-6.6395e-05	4.96073e-05	32.72	-69	0.655	32.72	-69	0.655
Caraipa punctulata	NA	NA	NA	NA	NA	NA	-2.7179e-05	-5.88722e-05	-1.02589e-06	NA	0	0.6	36.8075	0	0.6
Caraipa valioi	NA	NA	NA	NA	NA	NA	-4.04814e-05	-4.04814e-05	-4.04814e-05	40.76	NA	0.655	40.76	-17	0.655
Carapa guianensis	0.0238166	0.000104751	0.536114	0.439824	0.000169308	0.6187	0.000111049	-0.000105994	0.000461549	53.66	-80	0.483	53.66	-80	0.483
Carapa procera	0.011398	-6.68224e-05	0.132396	-0.586263	4.44085e-05	-1.50472	-2.86185e-05	-0.000151818	3.99997e-05	45.545	0	0.545	45.545	0	0.545
Cariniana decandra	0.00145535	8.42258e-06	0.516334	0.578731	1.29776e-05	0.649007	1.01346e-06	-4.95585e-06	7.08631e-06	69.6	-8	0.58	69.6	-8	0.58
Cariniana estrellensis	NA	NA	NA	NA	NA	NA	7.02865e-05	1.25255e-05	0.000124297	NA	-538	0.558	90.4425	-538	0.551
Cariniana micrantha	0.00111784	-7.16195e-07	0.92396	-0.0640697	7.5036e-06	-0.0954469	1.02936e-06	-1.10683e-05	1.36788e-05	111.285	-272	0.587	111.285	-272	0.587
Cariniana pyriformis	NA	NA	NA	NA	NA	NA	-5.16132e-06	-5.16132e-06	-5.16132e-06	NA	NA	0.537	90.4425	-259	0.537
Carpotroche amazonica	NA	NA	NA	NA	NA	NA	-0.000131874	-0.000131874	-0.000131874	NA	NA	0.56	20.595	-49	0.56
Carpotroche crispidentata	NA	NA	NA	NA	NA	NA	-3.00449e-07	-2.70179e-06	2.20026e-06	NA	NA	0.45	20.595	-49	0.45
Carpotroche longifolia	NA	NA	NA	NA	NA	NA	-0.000151111	-0.000151111	-0.000151111	NA	-54	0.45	20.595	-54	0.45
Caryocar amygdaliferum	NA	NA	NA	NA	NA	NA	5.67281e-05	5.67281e-05	5.67281e-05	NA	NA	0.68	102.438	-34	0.68
Caryocar amygdaliforme	NA	NA	NA	NA	NA	NA	-2.41006e-05	-6.87413e-05	8.50773e-06	NA	-110	0.693	102.438	-110	0.693
Caryocar glabrum	0.0036449	-6.0154e-06	0.602712	-0.165036	1.15569e-05	-0.520505	-4.70686e-06	-2.28954e-05	1.31137e-05	110.86	-14	0.676	110.86	-14	0.676
Caryocar gracile	NA	NA	NA	NA	NA	NA	-0.000189525	-0.000189525	-0.000189525	NA	-4	0.69	102.438	-4	0.69
Caryocar harlingii	NA	NA	NA	NA	NA	NA	7.30978e-05	-1.02589e-06	0.000200632	NA	0	0.687333	102.438	0	0.6845
Caryocar nuciferum	NA	NA	NA	NA	NA	NA	-1.48742e-05	-1.48742e-05	-1.48742e-05	NA	NA	0.689	102.438	-34	0.689
Caryocar pallidum	0.00165205	-9.07748e-06	0.393557	-0.549467	1.06395e-05	-0.853184	-5.88635e-06	-2.28129e-05	4.54878e-06	94.015	-115	0.84	94.015	-115	0.84
Caryocar villosum	0.0011531	1.26729e-05	0.238432	1.09903	1.07496e-05	1.17892	1.18478e-05	1.84648e-06	2.87507e-05	NA	NA	0.758	102.438	-34	0.758
Caryodaphnopsis fosteri	0.00103168	2.30835e-05	0.149005	2.23746	1.59963e-05	1.44305	1.92958e-05	-4.13516e-06	4.93105e-05	NA	-22	0.559	41.9669	-22	0.559
Caryodaphnopsis inaequalis	NA	NA	NA	NA	NA	NA	-8.9484e-05	-9.30382e-05	-8.53602e-05	NA	NA	0.559	41.9669	-29	0.559
Caryodaphnopsis tomentosa	NA	NA	NA	NA	NA	NA	-2.94778e-05	-6.04776e-05	-1.77149e-06	NA	0	0.559	41.9669	0	0.559
Caryodendron amazonicum	NA	NA	NA	NA	NA	NA	0.000106624	-2.6313e-06	0.0002143	NA	NA	0.65	48.79	-24	0.65
Caryodendron orinocense	0.00997283	2.59427e-05	0.55037	0.260134	4.34401e-05	0.597206	2.76635e-05	-2.80619e-05	9.70192e-05	48.79	-16	0.65	48.79	-16	0.65
Casearia aculeata	NA	NA	NA	NA	NA	NA	-9.12632e-05	-9.12632e-05	-9.12632e-05	14.68	-612	0.66	14.68	-612	0.66
Casearia acuminata	NA	NA	NA	NA	NA	NA	-0.000282808	-0.000282808	-0.000282808	NA	NA	0.68	25.145	-291	0.68
Casearia arborea	0.00383796	-5.92467e-05	0.327432	-1.5437	6.0499e-05	-0.979299	-3.77379e-05	-0.000148397	4.79283e-05	32.22	-164	0.574	32.22	-164	0.574
Casearia combaymensis	0.00148604	-1.14988e-05	0.549364	-0.773787	1.92058e-05	-0.598714	-1.01074e-05	-3.75871e-05	1.57323e-05	16.6	0	0.68	16.6	0	0.68
Casearia decandra	0.00337157	-3.99975e-05	0.301241	-1.18632	3.86907e-05	-1.03377	-3.44371e-05	-0.00010015	3.13359e-05	33.465	-64	0.647	33.465	-64	0.647
Casearia duckeana	NA	NA	NA	NA	NA	NA	-1.50545e-05	-1.50545e-05	-1.50545e-05	NA	NA	0.68	25.145	-291	0.68
Casearia fasciculata	NA	NA	NA	NA	NA	NA	-9.23787e-05	-0.000194396	-5.41342e-06	25.295	-10	0.68	25.295	-10	0.68
Casearia gossypiosperma	NA	NA	NA	NA	NA	NA	2.27699e-05	-4.76348e-05	0.000114606	26.675	-506	0.68	26.675	-506	0.68
Casearia grandiflora	NA	NA	NA	NA	NA	NA	-0.000109271	-0.000109271	-0.000109271	NA	NA	0.77	25.145	-291	0.77
Casearia javitensis	0.00237765	8.29675e-06	0.401913	0.348947	9.89819e-06	0.838209	1.03659e-05	-7.3473e-06	2.91656e-05	24.105	-91	0.753	24.105	-91	0.753
Casearia mariquitensis	NA	NA	NA	NA	NA	NA	-6.33061e-05	-9.08799e-05	-4.21005e-05	NA	-83	0.68	25.145	-83	0.68
Casearia megacarpa	NA	NA	NA	NA	NA	NA	-4.5259e-05	-4.5259e-05	-4.5259e-05	NA	NA	0.68	25.145	-291	0.68
Casearia negrensis	NA	NA	NA	NA	NA	NA	1.49988e-05	4.93146e-06	2.48489e-05	NA	NA	0.52	25.145	-291	0.52
Casearia nigrescens	NA	NA	NA	NA	NA	NA	9.72222e-05	9.72222e-05	9.72222e-05	NA	NA	0.68	25.145	-291	0.68
Casearia obovalis	NA	NA	NA	NA	NA	NA	-4.07097e-06	-4.07097e-06	-4.07097e-06	NA	-100	0.68	25.145	-100	0.68
Casearia pitumba	NA	NA	NA	NA	NA	NA	-0.000101916	-0.000334198	2.83691e-05	NA	-188	0.71125	25.145	-188	0.705
Casearia prunifolia	NA	NA	NA	NA	NA	NA	6.34005e-06	6.34005e-06	6.34005e-06	NA	0	0.68	25.145	0	0.68
Casearia resinifera	0.00569305	-6.44412e-05	0.0223369	-1.13193	2.82069e-05	-2.28459	-5.01654e-05	-9.75563e-05	-9.08496e-06	15.81	NA	0.68	15.81	-291	0.68
Casearia rusbyana	NA	NA	NA	NA	NA	NA	3.0602e-06	-1.00239e-05	9.47653e-06	NA	NA	0.68	25.145	-291	0.68
Casearia sylvestris	0.00242973	2.17735e-05	0.485421	0.89613	3.12116e-05	0.697609	9.86745e-06	-3.23148e-05	5.59497e-05	24.35	-167	0.673	24.35	-167	0.673
Casearia uleana	NA	NA	NA	NA	NA	NA	-0.000152225	-0.000152225	-0.000152225	NA	-93	0.68	25.145	-93	0.68
Casearia ulmifolia	0.0028438	-2.97744e-05	0.339518	-1.04699	3.11736e-05	-0.955118	-2.38115e-05	-8.04234e-05	1.97873e-05	38.25	-95	0.68	38.25	-95	0.68
Cassia grandis	NA	NA	NA	NA	NA	NA	-7.115e-05	-7.115e-05	-7.115e-05	NA	NA	0.783	52.1045	-119	0.783
Cassia rubriflora	NA	NA	NA	NA	NA	NA	1.01058e-05	1.01058e-05	1.01058e-05	NA	NA	0.783	52.1045	-119	0.783
Cassia spruceana	NA	NA	NA	NA	NA	NA	-0.000293835	-0.000293835	-0.000293835	NA	NA	0.783	52.1045	-119	0.783
Cassipourea guianensis	NA	NA	NA	NA	NA	NA	6.77688e-05	9.57428e-06	0.000240834	25.4	-228	0.82	25.4	-228	0.82
Cassipourea peruviana	0.00128906	2.56855e-05	0.190881	1.99257	1.96375e-05	1.30798	1.26211e-05	-9.18759e-06	5.08138e-05	23.475	-131	0.82	23.475	-131	0.82
Castilla tunu	NA	NA	NA	NA	NA	NA	2.83641e-05	2.83641e-05	2.83641e-05	NA	NA	0.568	62.6	-121	0.568
Castilla ulei	0.00518752	-1.26659e-06	0.950153	-0.0244162	2.02609e-05	-0.0625143	-6.02475e-07	-4.08087e-05	3.73398e-05	62.6	-91	0.568	62.6	-91	0.568
Cathedra acuminata	0.00261474	2.83907e-06	0.902307	0.108579	2.31293e-05	0.122748	1.89642e-06	-4.43975e-05	4.95248e-05	50.51	-7	0.716929	50.51	-7	0.7045
Catostemma albuquerquei	NA	NA	NA	NA	NA	NA	8.01632e-06	-1.13347e-06	1.83657e-05	NA	NA	0.69	42.8375	-152	0.69
Catostemma commune	NA	NA	NA	NA	NA	NA	-1.66016e-05	-5.89319e-05	1.48815e-05	49.25	NA	0.52	49.25	-152	0.52
Catostemma ebracteolatum	NA	NA	NA	NA	NA	NA	1.02315e-05	1.02315e-05	1.02315e-05	NA	NA	0.582	42.8375	-152	0.582
Catostemma fragrans	0.0304898	4.49751e-05	0.763862	0.147509	0.000149711	0.300413	-7.3785e-05	-0.000331875	0.000153867	36.425	NA	0.574	36.425	-152	0.574
Catostemma sancarlosianum	NA	NA	NA	NA	NA	NA	-4.63084e-05	-0.000104005	1.02315e-05	NA	NA	0.582	42.8375	-152	0.582
Cavanillesia umbellata	NA	NA	NA	NA	NA	NA	1.08245e-05	7.05917e-07	2.61949e-05	NA	-177	0.165	50.5219	-177	0.165
Cecropia angulata	NA	NA	NA	NA	NA	NA	0.000169234	0.000169234	0.000169234	NA	NA	NA	38.6559	-143	0.3194
Cecropia angustifolia	NA	NA	NA	NA	NA	NA	0.000146197	4.31285e-05	0.000269915	NA	-364	0.312	38.6559	-364	0.312
Cecropia concolor	NA	NA	NA	NA	NA	NA	-0.000239173	-0.000526852	-4.71296e-05	28.02	-399	0.204	28.02	-399	0.231
Cecropia distachya	0.00271317	-1.90618e-05	0.519082	-0.702564	2.95641e-05	-0.644762	-1.92871e-05	-7.25418e-05	2.95353e-05	32.8	-102	0.312	32.8	-102	0.312
Cecropia engleriana	0.00211242	-3.25664e-05	0.165599	-1.54166	2.34885e-05	-1.38649	-3.93171e-05	-8.11743e-05	2.81225e-06	35.34	-48	0.49	35.34	-48	0.49
Cecropia ficifolia	0.00250645	-2.89339e-05	0.451167	-1.15438	3.84009e-05	-0.753471	-3.38733e-05	-0.000107988	3.8251e-05	32.955	-60	0.266	32.955	-60	0.266
Cecropia herthae	NA	NA	NA	NA	NA	NA	-0.0001269	-0.000195412	-4.50362e-05	51.2	0	0.312	51.2	0	0.312
Cecropia latiloba	NA	NA	NA	NA	NA	NA	7.20147e-05	2.11025e-06	0.000148507	NA	-78	0.33	38.6559	-78	0.33
Cecropia membranacea	0.00291418	3.10308e-05	0.403392	1.06482	3.71369e-05	0.835579	1.32088e-05	-6.01546e-05	8.19315e-05	63.94	-32	0.3279	63.94	-32	0.321
Cecropia obtusa	NA	NA	NA	NA	NA	NA	-1.75685e-05	-0.000103176	2.93053e-05	35.66	NA	0.31	35.66	-143	0.31
Cecropia obtusifolia	NA	NA	NA	NA	NA	NA	-0.000431815	-0.00194237	-4.32167e-06	NA	-543	0.345	38.6559	-543	0.345
Cecropia palmata	NA	NA	NA	NA	NA	NA	-1.19442e-05	-1.19442e-05	-1.19442e-05	33.28	NA	0.312	33.28	-143	0.312
Cecropia peltata	NA	NA	NA	NA	NA	NA	-6.52916e-05	-8.08882e-05	-5.33825e-05	NA	-266	0.3	38.6559	-266	0.3
Cecropia polystachya	NA	NA	NA	NA	NA	NA	-4.03402e-05	-4.03402e-05	-4.03402e-05	35.76	-342	0.312	35.76	-342	0.312
Cecropia purpurascens	-1.37159e-05	9.93629e-05	1.35687e-05	724.434	2.28382e-05	4.35073	7.60477e-05	3.79992e-05	0.000127238	22.86	NA	0.21	22.86	-143	0.21
Cecropia putumayonis	0.00372639	-6.21672e-05	0.00447765	-1.6683	2.18714e-05	-2.84239	-6.32145e-05	-0.000120098	-1.07699e-05	NA	-1	0.312	38.6559	-1	0.312
Cecropia sciadophylla	0.00154571	9.46705e-05	0.00455913	6.12471	3.33742e-05	2.83664	8.8263e-05	2.75588e-05	0.000157726	53.4	-110	0.378	53.4	-110	0.378
Cecropia strigosa	NA	NA	NA	NA	NA	NA	0.000131354	4.12007e-05	0.000253128	NA	NA	0.312	38.6559	-143	0.312
Cecropia ulei	NA	NA	NA	NA	NA	NA	2.43437e-05	-4.05881e-05	0.000113385	NA	NA	0.312	38.6559	-143	0.312
Cedrela fissilis	NA	NA	NA	NA	NA	NA	3.92151e-06	-5.9848e-05	6.91851e-05	58.135	-358	0.437	58.135	-358	0.437
Cedrela odorata	0.00263092	3.67083e-06	0.938225	0.139527	4.73651e-05	0.0775008	5.58784e-06	-8.1343e-05	7.60675e-05	87.8	-223	0.427	87.8	-223	0.427
Cedrelinga cateniformis	0.00313076	-2.40083e-05	0.317186	-0.766851	2.40021e-05	-1.00026	-2.6173e-05	-6.97315e-05	1.67424e-05	140.5	-91	0.504	140.5	-91	0.504
Ceiba insignis	0.00308896	9.59801e-06	0.863946	0.31072	5.60129e-05	0.171354	-2.56766e-06	-8.02649e-05	9.75395e-05	101.75	-383	0.286708	101.75	-383	0.286667
Ceiba pentandra	0.0017069	2.0752e-05	0.201521	1.21577	1.62477e-05	1.27723	2.07243e-05	-5.05192e-06	5.05365e-05	194.505	-232	0.335	194.505	-232	0.335
Ceiba samauma	0.00159123	-3.13782e-06	0.0268309	-0.197195	1.41728e-06	-2.21397	-3.19673e-06	-5.83036e-06	-1.02602e-06	119.67	-202	0.483	119.67	-202	0.483
Ceiba speciosa	NA	NA	NA	NA	NA	NA	1.40456e-05	7.35872e-06	2.18997e-05	76.8	-584	0.372474	76.8	-584	0.3405
Celtis iguanaea	NA	NA	NA	NA	NA	NA	0.000103178	-9.93458e-06	0.000224124	NA	NA	0.616	37.175	-152	0.616
Celtis schippii	0.0104628	1.65162e-06	0.963538	0.0157856	3.61297e-05	0.0457137	-2.75918e-06	-6.82773e-05	7.51766e-05	37.175	-147	0.616	37.175	-147	0.616
Centrolobium paraense	NA	NA	NA	NA	NA	NA	-4.99054e-05	-0.000138247	7.51174e-07	NA	NA	0.711	46.345	-603	0.711
Centrolobium yavizanum	NA	NA	NA	NA	NA	NA	-0.000375821	-0.000375821	-0.000375821	NA	NA	0.625	46.345	-603	0.625
Cespedesia spathulata	0.00219238	6.89544e-05	0.39882	3.14519	8.17255e-05	0.843731	5.6631e-05	-5.06429e-05	0.000221692	NA	-69	0.613	23.0081	-69	0.613
Cestrum schlechtendahlii	NA	NA	NA	NA	NA	NA	-4.75866e-05	-0.00011508	1.53439e-05	NA	NA	0.457	106.2	-46	0.457
Chaetocarpus schomburgkianus	0.0115685	-3.34097e-05	0.562813	-0.2888	5.77355e-05	-0.578668	-2.00255e-05	-0.000162927	0.000109911	64.805	NA	0.805	64.805	-136	0.805
Chamaecrista apoucouita	NA	NA	NA	NA	NA	NA	1.78506e-05	1.78506e-05	1.78506e-05	42.21	NA	0.924	42.21	-180	0.924
Chaunochiton kappleri	0.00123189	3.95673e-05	0.200535	3.21192	3.09112e-05	1.28003	2.45056e-05	-6.84339e-06	7.77541e-05	54.075	-126	0.522	54.075	-126	0.522
Cheiloclinium cognatum	0.00155257	1.48426e-05	0.5904	0.956	2.75753e-05	0.538256	6.92027e-06	-3.44136e-05	4.56417e-05	20.7	NA	0.702	20.7	-255	0.702
Cheiloclinium pedunculatum	NA	NA	NA	NA	NA	NA	-4.65527e-05	-4.65527e-05	-4.65527e-05	NA	NA	0.702	20.7	-255	0.702
Chelyocarpus ulei	NA	NA	NA	NA	NA	NA	4.22682e-05	4.22682e-05	4.22682e-05	NA	NA	0.393	25.6685	-215	0.393
Chimarrhis barbata	NA	NA	NA	NA	NA	NA	-1.40292e-05	-4.23866e-05	1.91993e-06	NA	NA	0.707	67.1117	-82	0.707
Chimarrhis duckeana	NA	NA	NA	NA	NA	NA	-1.86586e-05	-5.76629e-05	1.01702e-06	NA	NA	0.707	67.1117	-82	0.707
Chimarrhis gentryana	NA	NA	NA	NA	NA	NA	-2.45395e-05	-0.000195175	0.000138341	NA	0	0.707	67.1117	0	0.707
Chimarrhis glabriflora	NA	NA	NA	NA	NA	NA	-0.000140559	-0.000329299	-4.27076e-05	61.665	-57	0.707	61.665	-57	0.707
Chimarrhis hookeri	0.00318708	-3.69389e-05	0.19373	-1.15902	2.84228e-05	-1.29962	-3.65071e-05	-9.65968e-05	-4.2278e-07	56.5	-4	0.70975	56.5	-4	0.7085
Chimarrhis microcarpa	NA	NA	NA	NA	NA	NA	-0.000275085	-0.000275085	-0.000275085	NA	NA	NA	67.1117	-82	0.709
Chimarrhis turbinata	0.00151507	3.82535e-05	0.107802	2.52486	2.37872e-05	1.60815	2.58039e-05	-1.51639e-06	6.93364e-05	83.17	NA	0.72	83.17	-82	0.72
Chionanthus implicatus	NA	NA	NA	NA	NA	NA	-2.07642e-06	-2.07642e-06	-2.07642e-06	NA	0	0.855	41.8648	0	0.855
Chlorocardium rodiei	0.175156	-0.000366561	0.321802	-0.209277	0.000369979	-0.990761	-0.000424043	-0.00107222	9.94031e-05	78	NA	0.862	78	0	0.862
Chlorocardium venenosum	0.00394482	3.64431e-05	0.08609	0.923821	2.12324e-05	1.71639	3.50125e-05	2.5349e-06	7.52515e-05	53.45	0	0.862	53.45	0	0.862
Chomelia paniculata	NA	NA	NA	NA	NA	NA	3.68401e-05	3.68401e-05	3.68401e-05	NA	NA	0.62	36.3532	-137	0.62
Chomelia pohliana	NA	NA	NA	NA	NA	NA	-0.000523561	-0.000523561	-0.000523561	NA	NA	0.557	36.3532	-137	0.557
Chomelia tenuiflora	NA	NA	NA	NA	NA	NA	1.8449e-06	1.8449e-06	1.8449e-06	NA	-67	0.628	36.3532	-67	0.628
Chromolucuma rubriflora	NA	NA	NA	NA	NA	NA	-2.6223e-07	-2.6223e-07	-2.6223e-07	NA	NA	0.73	47.9345	-3	0.73
Chrysochlamys dependens	NA	NA	NA	NA	NA	NA	-0.00103132	-0.00103132	-0.00103132	NA	NA	0.43	22.3525	-57	0.43
Chrysochlamys membranacea	0.00999215	5.07864e-06	0.874229	0.0508262	3.20845e-05	0.158289	8.18899e-06	-4.73486e-05	8.03834e-05	26.8	-12	0.43	26.8	-12	0.43
Chrysochlamys ulei	0.00180413	-7.43645e-06	0.714847	-0.412191	2.03541e-05	-0.365354	-1.03688e-05	-5.89606e-05	3.20569e-05	17.905	-164	0.43	17.905	-164	0.43
Chrysochlamys weberbaueri	0.000652932	8.33868e-05	0.00513835	12.7711	2.97998e-05	2.79823	0.000102669	4.25154e-05	0.000189837	NA	-27	0.43	22.3525	-27	0.43
Chrysophyllum amazonicum	0.00278151	-1.9855e-05	0.19032	-0.713822	1.51608e-05	-1.30963	-1.70704e-05	-4.77158e-05	7.21714e-06	42.845	-3	0.826	42.845	-3	0.826
Chrysophyllum argenteum	0.00284627	1.14684e-05	0.476958	0.402929	1.61254e-05	0.711203	1.78305e-05	-2.06948e-06	4.19021e-05	37.45	-141	0.784267	37.45	-141	0.7855
Chrysophyllum bombycinum	NA	NA	NA	NA	NA	NA	-5.03704e-06	-0.000166321	0.000118929	19.65	0	0.787	19.65	0	0.787
Chrysophyllum cuneifolium	NA	NA	NA	NA	NA	NA	-1.02088e-05	-4.27084e-05	7.28449e-07	46.95	0	0.929	46.95	0	0.929
Chrysophyllum durifructum	NA	NA	NA	NA	NA	NA	8.96494e-07	8.96494e-07	8.96494e-07	NA	NA	0.787	52.6562	-141	0.787
Chrysophyllum eximium	NA	NA	NA	NA	NA	NA	3.51864e-05	3.51864e-05	3.51864e-05	61.935	NA	0.787	61.935	-141	0.787
Chrysophyllum gonocarpum	NA	NA	NA	NA	NA	NA	-6.21513e-05	-6.21513e-05	-6.21513e-05	36.81	-338	0.758	36.81	-338	0.758
Chrysophyllum lucentifolium	0.00542833	-6.07846e-06	0.7739	-0.111977	2.11588e-05	-0.287278	-5.4926e-06	-3.57594e-05	2.95582e-05	112.995	-105	0.787	112.995	-105	0.787
Chrysophyllum manaosense	0.00109685	-1.90239e-05	0.119173	-1.7344	1.22084e-05	-1.55826	-9.09301e-06	-2.79346e-05	5.57256e-06	45.6	-10	0.766	45.6	-10	0.769
Chrysophyllum oliviforme	NA	NA	NA	NA	NA	NA	9.13892e-06	-3.17282e-06	2.12802e-05	NA	NA	0.9	52.6562	-141	0.9
Chrysophyllum ovale	NA	NA	NA	NA	NA	NA	-4.73869e-06	-4.73869e-06	-4.73869e-06	NA	NA	0.787	52.6562	-141	0.787
Chrysophyllum pomiferum	0.00247941	-1.79769e-05	0.268998	-0.725048	1.62632e-05	-1.10537	-1.37322e-05	-3.8935e-05	6.03091e-06	75.995	0	0.764605	75.995	0	0.758333
Chrysophyllum prieurii	0.00328057	1.33825e-05	0.20274	0.407933	1.05061e-05	1.27378	1.23372e-05	-4.56824e-06	2.89266e-05	52.835	-15	0.853	52.835	-15	0.806
Chrysophyllum sanguinolentum	0.00680293	-5.61087e-06	0.860314	-0.0824772	3.18845e-05	-0.175975	-1.07945e-05	-5.33995e-05	3.2753e-05	49.245	-14	0.691968	49.245	-14	0.736333
Chrysophyllum sparsiflorum	NA	NA	NA	NA	NA	NA	-1.19868e-05	-3.37135e-05	1.11167e-07	NA	NA	0.787	52.6562	-141	0.787
Chrysophyllum ucuquirana-branca	0.0021363	1.39503e-06	0.901171	0.0653014	1.12338e-05	0.124182	2.63676e-06	-1.44446e-05	2.01584e-05	46.72	NA	0.681634	46.72	-141	0.694
Chrysophyllum venezuelanense	0.00294219	-5.52799e-06	0.664378	-0.187887	1.27409e-05	-0.433876	-8.58695e-06	-3.15212e-05	1.42132e-05	55.5	-114	0.785215	55.5	-114	0.7725
Cinchonopsis amazonica	NA	NA	NA	NA	NA	NA	-0.000238772	-0.000238772	-0.000238772	NA	-1	0.628	36.3532	-1	0.628
Cinnamomum napoense	NA	NA	NA	NA	NA	NA	0.000105565	0.000105565	0.000105565	NA	NA	0.47	41.9669	-111	0.47
Cinnamomum triplinerve	0.00205653	-2.68538e-05	0.261525	-1.30578	2.39169e-05	-1.12279	-2.73592e-05	-6.99299e-05	1.35214e-05	NA	-142	0.47	41.9669	-142	0.47
Citharexylum poeppigii	NA	NA	NA	NA	NA	NA	-2.07642e-06	-2.07642e-06	-2.07642e-06	NA	-221	0.667	41.8648	-221	0.667
Citronella incarum	0.00298943	-2.76945e-05	0.0712999	-0.926414	1.53554e-05	-1.80356	-2.337e-05	-5.09178e-05	-1.33542e-06	24.97	-50	0.635	24.97	-50	0.635
Citronella melliodora	NA	NA	NA	NA	NA	NA	-3.75114e-06	-9.82439e-06	2.092e-06	NA	NA	0.635	24.97	-59	0.635
Citrus sinensis	NA	NA	NA	NA	NA	NA	4.95117e-05	4.95117e-05	4.95117e-05	NA	NA	0.784	34.9086	-296	0.784
Clarisia biflora	0.00375904	1.15369e-05	0.606365	0.30691	2.239e-05	0.51527	1.07872e-05	-3.20896e-05	5.48996e-05	63.725	-162	0.498	63.725	-162	0.498
Clarisia ilicifolia	NA	NA	NA	NA	NA	NA	5.00664e-06	-1.52676e-05	2.62975e-05	25.9	NA	0.541	25.9	-177	0.541
Clarisia racemosa	0.00407577	9.61476e-06	0.353538	0.2359	1.03635e-05	0.927749	9.64228e-06	-9.85563e-06	3.16887e-05	75.02	-183	0.585	75.02	-183	0.585
Clathrotropis brachypetala	NA	NA	NA	NA	NA	NA	0.000433473	0.000288171	0.000577386	NA	NA	NA	42.37	-16	0.7505
Clathrotropis macrocarpa	0.0284676	-0.000117191	0.491303	-0.411665	0.000170277	-0.688237	-0.000170173	-0.000523092	0.000123413	42.37	-16	0.71	42.37	-16	0.71
Clavija lancifolia	NA	NA	NA	NA	NA	NA	-0.00016918	-0.00016918	-0.00016918	NA	NA	NA	15.92	-176	0.577
Clitoria arborescens	NA	NA	NA	NA	NA	NA	-7.08795e-05	-7.08795e-05	-7.08795e-05	NA	NA	0.713	52.1045	-407	0.713
Clusia amazonica	NA	NA	NA	NA	NA	NA	-1.13433e-05	-1.13433e-05	-1.13433e-05	NA	0	0.676	19.75	0	0.676
Clusia candelabrum	NA	NA	NA	NA	NA	NA	-8.02901e-05	-8.02901e-05	-8.02901e-05	NA	NA	0.676	19.75	-72	0.676
Clusia columnaris	NA	NA	NA	NA	NA	NA	5.31229e-06	5.31229e-06	5.31229e-06	NA	-19	0.676	19.75	-19	0.676
Clusia flavida	NA	NA	NA	NA	NA	NA	-0.000229793	-0.000229793	-0.000229793	NA	NA	0.669	19.75	-72	0.669
Clusia grandiflora	NA	NA	NA	NA	NA	NA	-2.33863e-05	-0.000162846	3.52382e-05	NA	NA	0.676	19.75	-72	0.676
Clusia hammeliana	NA	NA	NA	NA	NA	NA	-0.000181132	-0.000368454	6.724e-06	19.75	NA	0.676	19.75	-72	0.676
Clusia insignis	NA	NA	NA	NA	NA	NA	-0.00022783	-0.00022783	-0.00022783	NA	NA	0.56	19.75	-72	0.56
Clusia loranthacea	NA	NA	NA	NA	NA	NA	2.83034e-05	2.83034e-05	2.83034e-05	NA	-14	0.676	19.75	-14	0.676
Clusia octandra	NA	NA	NA	NA	NA	NA	1.41127e-05	4.40946e-06	2.83641e-05	NA	NA	0.6725	19.75	-72	0.6725
Clusia platystigma	NA	NA	NA	NA	NA	NA	9.29891e-06	9.29891e-06	9.29891e-06	NA	NA	0.676	19.75	-72	0.676
Coccoloba acuminata	NA	NA	NA	NA	NA	NA	-9.19231e-05	-9.19231e-05	-9.19231e-05	NA	NA	0.58	38.8675	-215	0.58
Coccoloba densifrons	0.00352176	-3.14845e-06	0.917982	-0.0893999	3.05746e-05	-0.102976	-2.41864e-06	-6.32918e-05	4.99894e-05	39.715	-27	0.58	39.715	-27	0.58
Coccoloba fallax	NA	NA	NA	NA	NA	NA	-7.95031e-06	-7.95031e-06	-7.95031e-06	NA	0	0.675	38.8675	0	0.675
Coccoloba lehmannii	NA	NA	NA	NA	NA	NA	1.0456e-05	-2.33622e-05	4.40042e-05	NA	-46	0.647857	38.8675	-46	0.6275
Coccoloba mollis	0.00112098	8.75478e-05	0.352439	7.80993	9.41507e-05	0.929869	7.4947e-05	-2.12908e-05	0.000251926	38.02	-156	0.561731	38.02	-156	0.5975
Coccoloba nutans	NA	NA	NA	NA	NA	NA	-0.000187911	-0.000187911	-0.000187911	NA	NA	0.675	38.8675	-215	0.675
Coccoloba padiformis	NA	NA	NA	NA	NA	NA	2.19488e-05	-1.37635e-05	6.16614e-05	NA	-362	0.8	38.8675	-362	0.8
Coccoloba warmingii	NA	NA	NA	NA	NA	NA	-9.32963e-07	-9.32963e-07	-9.32963e-07	NA	NA	0.675	38.8675	-215	0.675
Coccoloba williamsii	NA	NA	NA	NA	NA	NA	-1.85276e-07	-1.85276e-07	-1.85276e-07	NA	NA	0.675	38.8675	-215	0.675
Cochlospermum orinocense	NA	NA	NA	NA	NA	NA	-0.000282144	-0.000588399	-6.88176e-06	NA	-238	0.224	39.865	-238	0.224
Colubrina arborescens	NA	NA	NA	NA	NA	NA	-1.82836e-05	-0.000304158	0.000173307	23.88	0	0.7	23.88	0	0.7
Colubrina glandulosa	NA	NA	NA	NA	NA	NA	0.000248594	0.000248594	0.000248594	NA	-277	0.648	23.88	-277	0.648
Compsoneura atopa	NA	NA	NA	NA	NA	NA	0.00074087	0.00074087	0.00074087	NA	NA	0.485	31.4725	-14	0.485
Compsoneura capitellata	0.00508099	-1.16829e-05	0.489323	-0.229933	1.68977e-05	-0.691386	-7.10851e-06	-4.08254e-05	3.12199e-05	26.615	-2	0.485	26.615	-2	0.485
Compsoneura sprucei	0.00255966	-3.08774e-05	0.228167	-1.20631	2.56224e-05	-1.20509	-3.15401e-05	-8.22911e-05	1.34383e-05	36.33	0	0.485	36.33	0	0.485
Conceveiba guianensis	0.00380563	8.76069e-06	0.667664	0.230204	2.04043e-05	0.429356	1.63438e-05	-1.92767e-05	4.96704e-05	29.485	-98	0.543	29.485	-98	0.543
Conceveiba hostmannii	0.00355395	-1.17168e-05	0.309942	-0.329684	1.15397e-05	-1.01534	-9.46404e-06	-3.28965e-05	9.5411e-06	44.96	NA	0.413	44.96	-71	0.413
Conceveiba martiana	0.00237714	1.15462e-05	0.309396	0.485721	1.13589e-05	1.01649	1.88957e-06	-1.33953e-05	1.83685e-05	44.185	-11	0.4594	44.185	-11	0.5035
Conceveiba maynasensis	NA	NA	NA	NA	NA	NA	-4.68207e-06	-4.68207e-06	-4.68207e-06	NA	NA	0.413	38.3925	-71	0.413
Conceveiba rhytidocarpa	0.00456231	-2.95095e-06	0.932992	-0.064681	3.50966e-05	-0.0840806	-8.40626e-06	-7.69451e-05	5.25695e-05	34.94	-85	0.413	34.94	-85	0.413
Conceveiba terminalis	NA	NA	NA	NA	NA	NA	-2.22076e-05	-0.00010708	3.73044e-05	NA	-11	0.413	38.3925	-11	0.413
Connarus erianthus	NA	NA	NA	NA	NA	NA	4.44833e-06	-2.92322e-06	8.80945e-06	NA	NA	0.697286	28.66	-390	0.696333
Connarus perrottetii	NA	NA	NA	NA	NA	NA	-1.55409e-06	-3.62027e-06	-2.6223e-07	28.66	NA	0.649261	28.66	-390	0.657889
Copaifera duckei	NA	NA	NA	NA	NA	NA	1.84162e-06	1.84162e-06	1.84162e-06	NA	NA	0.62	112.27	-288	0.62
Copaifera multijuga	NA	NA	NA	NA	NA	NA	7.19364e-06	7.19364e-06	7.19364e-06	NA	NA	0.642	112.27	-288	0.642
Copaifera paupera	NA	NA	NA	NA	NA	NA	1.76947e-05	-6.34565e-06	4.25604e-05	NA	-14	0.609	112.27	-14	0.609
Copaifera reticulata	NA	NA	NA	NA	NA	NA	-8.00381e-06	-1.20778e-05	-3.56319e-06	112.27	-197	0.607	112.27	-197	0.607
Cordia alliodora	0.00311504	-3.00841e-05	0.572508	-0.965769	5.33064e-05	-0.564361	-4.18809e-05	-0.000128573	6.4687e-05	45.4	-337	0.488	45.4	-337	0.488
Cordia bicolor	NA	NA	NA	NA	NA	NA	9.51331e-06	9.34332e-06	9.88208e-06	24.39	-274	0.475	24.39	-274	0.475
Cordia dewevrei	NA	NA	NA	NA	NA	NA	2.83641e-05	2.83641e-05	2.83641e-05	NA	NA	0.525	31.2413	-241	0.525
Cordia ecalyculata	NA	NA	NA	NA	NA	NA	-3.62027e-06	-3.62027e-06	-3.62027e-06	NA	NA	0.525	31.2413	-241	0.525
Cordia exaltata	0.00536852	4.45082e-05	0.0870364	0.829059	2.60093e-05	1.71124	5.52164e-05	-6.39849e-06	0.000116506	27.66	-47	0.433719	27.66	-47	0.4615
Cordia fallax	NA	NA	NA	NA	NA	NA	-4.16245e-05	-9.34263e-05	4.184e-06	NA	NA	0.374	31.2413	-241	0.374
Cordia goeldiana	NA	NA	NA	NA	NA	NA	-6.65829e-06	-3.58591e-05	1.2403e-05	NA	NA	0.498	31.2413	-241	0.498
Cordia lasiocalyx	NA	NA	NA	NA	NA	NA	-1.72044e-06	-1.72044e-06	-1.72044e-06	NA	NA	0.397	31.2413	-241	0.397
Cordia lomatoloba	NA	NA	NA	NA	NA	NA	-2.10541e-05	-9.75168e-05	3.02198e-05	28.2	-149	0.41	28.2	-149	0.41
Cordia mexiana	NA	NA	NA	NA	NA	NA	-8.76024e-05	-0.000345042	8.57853e-05	49.925	-38	0.525	49.925	-38	0.525
Cordia nodosa	0.00352247	6.10493e-06	0.8919	0.173314	4.49219e-05	0.135901	1.73262e-06	-7.56318e-05	8.52698e-05	17.765	-74	0.39	17.765	-74	0.39
Cordia panamensis	0.00439757	-4.40265e-05	0.277194	-1.00116	4.05161e-05	-1.08664	-3.35977e-05	-0.000102751	3.34828e-05	NA	NA	0.525	31.2413	-241	0.525
Cordia panicularis	NA	NA	NA	NA	NA	NA	1.85725e-06	1.85725e-06	1.85725e-06	NA	NA	0.525	31.2413	-241	0.525
Cordia ripicola	NA	NA	NA	NA	NA	NA	-7.52835e-05	-8.1682e-05	-6.77303e-05	NA	-101	0.525	31.2413	-101	0.525
Cordia sagotii	0.00270384	-4.56347e-06	0.740875	-0.168778	1.37996e-05	-0.330695	3.58385e-06	-2.21242e-05	2.44694e-05	27.1	NA	0.409	27.1	-241	0.409
Cordia scabrifolia	NA	NA	NA	NA	NA	NA	-8.7775e-05	-8.7775e-05	-8.7775e-05	NA	-132	0.474	31.2413	-132	0.474
Cordia sellowiana	NA	NA	NA	NA	NA	NA	-0.000335064	-0.000943931	-1.13343e-05	NA	NA	0.525	31.2413	-241	0.525
Cordia stenoclada	NA	NA	NA	NA	NA	NA	-0.00026253	-0.00026253	-0.00026253	NA	NA	0.525	31.2413	-241	0.525
Cordia tetrandra	NA	NA	NA	NA	NA	NA	-9.26992e-05	-0.000203938	-9.28839e-06	NA	NA	0.365	31.2413	-241	0.435
Cordia toqueve	NA	NA	NA	NA	NA	NA	-4.01403e-05	-0.000219826	9.71628e-05	NA	-82	0.525	31.2413	-82	0.525
Cordia trachyphylla	NA	NA	NA	NA	NA	NA	1.82407e-06	-2.60753e-05	5.23815e-05	NA	NA	0.525	31.2413	-241	0.525
Cordia ucayaliensis	0.00264466	1.671e-05	0.511325	0.63184	2.54425e-05	0.656776	1.14829e-05	-3.71011e-05	5.85273e-05	29.49	-123	0.41	29.49	-123	0.41
Cordia ulei	NA	NA	NA	NA	NA	NA	-6.38809e-05	-8.53602e-05	-4.21005e-05	NA	0	0.525	31.2413	0	0.525
Cordiera myrciifolia	NA	NA	NA	NA	NA	NA	-3.548e-05	-9.58723e-05	-1.10054e-06	NA	-1	0.66925	36.3532	-1	0.6555
Corythophora alta	0.0121247	-8.46349e-06	0.752613	-0.0698036	2.68516e-05	-0.315196	-2.2419e-05	-7.6439e-05	2.12724e-05	49.02	NA	0.714	49.02	-56	0.714
Corythophora rimosa	0.00515328	-8.69938e-06	0.802565	-0.168813	3.47936e-05	-0.250028	-6.47009e-06	-4.99119e-05	3.22092e-05	52.84	NA	0.796	52.84	-56	0.796
Couepia bernardii	NA	NA	NA	NA	NA	NA	7.26269e-05	6.71346e-07	0.000165927	NA	0	0.798	40.5007	0	0.798
Couepia bracteosa	0.00228701	-8.63748e-06	0.754425	-0.377675	2.76126e-05	-0.312809	1.23607e-06	-3.73402e-05	3.12023e-05	44.13	0	0.77	44.13	0	0.77
Couepia canomensis	NA	NA	NA	NA	NA	NA	6.14027e-06	-4.80063e-06	2.25861e-05	NA	NA	0.798	40.5007	-24	0.798
Couepia caryophylloides	0.00535458	-8.86776e-06	0.651459	-0.165611	1.96304e-05	-0.451737	9.57743e-07	-4.40754e-05	4.08776e-05	49.96	NA	0.77	49.96	-24	0.77
Couepia chrysocalyx	NA	NA	NA	NA	NA	NA	-9.29831e-06	-0.000252852	0.000146098	NA	-18	0.798	40.5007	-18	0.798
Couepia dolichopoda	NA	NA	NA	NA	NA	NA	-0.000229219	-0.000229219	-0.000229219	NA	-1	0.798	40.5007	-1	0.798
Couepia elata	0.00121963	-2.13335e-07	0.951547	-0.0174919	3.51085e-06	-0.0607646	-3.52318e-06	-1.18163e-05	2.59642e-06	NA	-22	0.769	40.5007	-22	0.769
Couepia excelsa	0.00248973	-1.96994e-05	0.0841919	-0.791228	1.14076e-05	-1.72687	-1.88412e-05	-3.93084e-05	-4.70756e-06	36.57	NA	0.798	36.57	-24	0.798
Couepia exflexa	NA	NA	NA	NA	NA	NA	0.000147024	0.000147024	0.000147024	NA	NA	0.798	40.5007	-24	0.798
Couepia glabra	NA	NA	NA	NA	NA	NA	3.53586e-05	-7.86691e-07	9.65187e-05	NA	NA	0.798	40.5007	-24	0.798
Couepia guianensis	0.00453411	-2.96099e-05	0.124723	-0.653048	1.92867e-05	-1.53525	-1.8306e-05	-4.98427e-05	8.09403e-06	44.565	-1	0.756734	44.565	-1	0.7765
Couepia habrantha	NA	NA	NA	NA	NA	NA	-2.688e-05	-4.55488e-05	-5.55576e-06	41.6	NA	0.798	41.6	-24	0.798
Couepia joaquinae	NA	NA	NA	NA	NA	NA	4.44051e-08	4.44051e-08	4.44051e-08	NA	NA	0.798	40.5007	-24	0.798
Couepia latifolia	NA	NA	NA	NA	NA	NA	-1.67242e-05	-3.85825e-05	-2.19221e-06	NA	-179	0.798	40.5007	-179	0.798
Couepia longipendula	0.00377335	-2.3415e-05	0.0849739	-0.620536	1.35934e-05	-1.72253	-2.07543e-05	-4.65703e-05	5.4525e-07	41.05	NA	0.938	41.05	-24	0.938
Couepia macrophylla	NA	NA	NA	NA	NA	NA	4.94327e-05	8.81892e-06	9.5332e-05	NA	0	0.798	40.5007	0	0.798
Couepia magnoliifolia	NA	NA	NA	NA	NA	NA	2.0392e-06	9.2081e-07	3.4221e-06	NA	NA	0.798	40.5007	-24	0.798
Couepia obovata	NA	NA	NA	NA	NA	NA	4.24268e-06	-2.20724e-05	4.84347e-05	NA	-25	0.798	40.5007	-25	0.798
Couepia paraensis	NA	NA	NA	NA	NA	NA	4.53941e-06	-6.1991e-06	1.2065e-05	NA	NA	0.85	40.5007	-24	0.85
Couepia parillo	NA	NA	NA	NA	NA	NA	3.02281e-05	5.83328e-07	7.84761e-05	NA	-12	0.798	40.5007	-12	0.798
Couepia racemosa	NA	NA	NA	NA	NA	NA	-0.000133711	-0.000194396	-8.53602e-05	NA	0	0.798	40.5007	0	0.798
Couepia rankiniae	NA	NA	NA	NA	NA	NA	-2.92003e-05	-8.49652e-05	1.73718e-06	NA	NA	0.798	40.5007	-24	0.798
Couepia robusta	NA	NA	NA	NA	NA	NA	1.69556e-06	8.68592e-07	2.73941e-06	NA	NA	0.83	40.5007	-24	0.83
Couepia sandwithii	NA	NA	NA	NA	NA	NA	8.93243e-07	8.93243e-07	8.93243e-07	NA	NA	0.798	40.5007	-24	0.798
Couepia spicata	NA	NA	NA	NA	NA	NA	2.37051e-06	-3.26493e-07	6.26277e-06	NA	NA	0.798	40.5007	-24	0.798
Couepia ulei	0.000562258	8.67373e-06	0.748546	1.54266	2.70582e-05	0.320558	6.45307e-06	-4.35968e-05	5.25674e-05	NA	0	0.79	40.5007	0	0.79
Couepia williamsii	NA	NA	NA	NA	NA	NA	-0.000154148	-0.000259473	2.12802e-05	25.63	0	0.798	25.63	0	0.798
Couma catingae	NA	NA	NA	NA	NA	NA	0.000195248	0.000195248	0.000195248	NA	-1	0.481	45.9433	-1	0.481
Couma guianensis	0.00194506	1.28696e-05	0.0838011	0.661654	7.44317e-06	1.72904	1.08307e-05	3.64953e-06	2.26506e-05	52.47	0	0.467	52.47	0	0.467
Couma macrocarpa	0.00246683	1.90089e-05	0.223384	0.770582	1.56121e-05	1.21758	1.44374e-05	-9.19504e-06	4.18657e-05	53.86	-11	0.495	53.86	-11	0.495
Couma utilis	NA	NA	NA	NA	NA	NA	0.000154322	0.000154322	0.000154322	31.5	NA	0.481	31.5	-19	0.481
Couratari atrovinosa	NA	NA	NA	NA	NA	NA	6.84421e-06	6.84421e-06	6.84421e-06	NA	NA	0.537	79.035	-156	0.537
Couratari calycina	NA	NA	NA	NA	NA	NA	4.49215e-06	4.44051e-08	2.17349e-05	NA	NA	0.537	79.035	-156	0.537
Couratari guianensis	0.00221663	1.61717e-05	0.130907	0.729562	1.07059e-05	1.51054	1.36582e-05	-3.13238e-07	3.04111e-05	95.45	-127	0.507	95.45	-127	0.507
Couratari longipedicellata	NA	NA	NA	NA	NA	NA	-1.33379e-05	-2.30689e-05	-6.73044e-06	NA	NA	0.54	79.035	-156	0.54
Couratari macrosperma	NA	NA	NA	NA	NA	NA	-2.15041e-05	-8.24601e-05	1.85866e-05	116.63	-268	0.67	116.63	-268	0.67
Couratari multiflora	0.00381825	1.837e-05	0.039129	0.481111	8.90525e-06	2.06283	1.45886e-05	4.26879e-06	3.15647e-05	63.35	NA	0.448	63.35	-156	0.448
Couratari oblongifolia	NA	NA	NA	NA	NA	NA	8.21728e-07	1.33215e-07	2.06888e-06	95.15	NA	0.505	95.15	-156	0.505
Couratari oligantha	NA	NA	NA	NA	NA	NA	1.00242e-05	1.00242e-05	1.00242e-05	NA	0	0.537	79.035	0	0.537
Couratari stellata	0.00316297	2.01963e-06	0.656419	0.0638526	4.5399e-06	0.444863	4.22537e-06	-3.65126e-06	1.36615e-05	70	-3	0.633	70	-3	0.633
Couratari tauari	0.00206174	3.1317e-06	0.117907	0.151896	2.00285e-06	1.56362	3.59437e-06	7.12255e-07	7.03541e-06	33.63	NA	0.555	33.63	-156	0.555
Couroupita guianensis	NA	NA	NA	NA	NA	NA	2.18997e-05	2.18997e-05	2.18997e-05	NA	-106	0.434	51.9858	-106	0.434
Coussapoa angustifolia	NA	NA	NA	NA	NA	NA	1.44806e-05	6.41663e-06	2.17349e-05	NA	NA	NA	68.795	-57	0.461
Coussapoa asperifolia	NA	NA	NA	NA	NA	NA	2.092e-06	2.092e-06	2.092e-06	NA	-11	0.452	68.795	-11	0.452
Coussapoa latifolia	NA	NA	NA	NA	NA	NA	0.000282063	0.000282063	0.000282063	NA	NA	0.462	68.795	-57	0.462
Coussapoa longepedunculata	NA	NA	NA	NA	NA	NA	-0.000106587	-0.000106587	-0.000106587	NA	NA	0.462	68.795	-57	0.462
Coussapoa nitida	NA	NA	NA	NA	NA	NA	2.57308e-05	-9.94107e-05	0.000101225	NA	NA	0.462	68.795	-57	0.462
Coussapoa orthoneura	0.00213367	-4.19652e-05	0.0723396	-1.96681	2.33533e-05	-1.79698	-3.8054e-05	-8.3075e-05	-4.27312e-06	75.465	-18	0.462	75.465	-18	0.462
Coussapoa ovalifolia	0.0017857	-1.65186e-05	0.469964	-0.925046	2.28619e-05	-0.722537	-1.19757e-05	-5.52893e-05	2.75371e-05	NA	-73	0.462	68.795	-73	0.462
Coussapoa tessmannii	NA	NA	NA	NA	NA	NA	8.59278e-05	7.99105e-05	9.21433e-05	NA	NA	0.462	68.795	-57	0.462
Coussapoa trinervia	0.00186914	2.00939e-05	0.204805	1.07504	1.58472e-05	1.26798	2.04842e-05	-1.35466e-06	5.15125e-05	62.125	-78	0.462	62.125	-78	0.462
Coussapoa villosa	NA	NA	NA	NA	NA	NA	2.36137e-05	-6.03471e-05	0.00012788	NA	-195	0.462	68.795	-195	0.462
Coussarea albescens	0.00381557	-6.67032e-05	0.128327	-1.74818	4.38626e-05	-1.52073	-4.93923e-05	-0.000129689	8.88465e-06	15.4	NA	0.623714	15.4	-89	0.63
Coussarea ampla	0.00125423	-2.44508e-05	0.574264	-1.94946	4.35236e-05	-0.561783	-1.88036e-05	-8.48644e-05	3.34853e-05	NA	NA	0.476	15.4	-89	0.476
Coussarea amplifolia	NA	NA	NA	NA	NA	NA	-2.07642e-06	-2.07642e-06	-2.07642e-06	NA	NA	0.61	15.4	-89	0.61
Coussarea brevicaulis	NA	NA	NA	NA	NA	NA	0.00019869	0.00019869	0.00019869	NA	NA	0.61	15.4	-89	0.61
Coussarea cephaeloides	NA	NA	NA	NA	NA	NA	-0.000137268	-0.000137268	-0.000137268	NA	NA	0.61	15.4	-89	0.61
Coussarea granvillei	NA	NA	NA	NA	NA	NA	1.00569e-05	1.00569e-05	1.00569e-05	NA	NA	NA	15.4	-89	0.602769
Coussarea longiflora	NA	NA	NA	NA	NA	NA	9.19864e-07	9.19864e-07	9.19864e-07	NA	NA	0.61	15.4	-89	0.61
Coussarea obliqua	NA	NA	NA	NA	NA	NA	0.000105363	0.000105363	0.000105363	NA	NA	0.61	15.4	-89	0.61
Coussarea platyphylla	NA	NA	NA	NA	NA	NA	-1.07324e-06	-1.07324e-06	-1.07324e-06	NA	-209	0.61	15.4	-209	0.61
Coutarea hexandra	NA	NA	NA	NA	NA	NA	0.00013531	-1.72044e-06	0.000289669	18.27	-390	0.6	18.27	-390	0.6
Crateva tapia	NA	NA	NA	NA	NA	NA	-4.66641e-05	-4.66641e-05	-4.66641e-05	NA	-372	0.597	32.965	-372	0.597
Cremastosperma cauliflorum	NA	NA	NA	NA	NA	NA	1.45918e-05	1.45918e-05	1.45918e-05	NA	0	0.589	29.4442	0	0.589
Cremastosperma leiophyllum	NA	NA	NA	NA	NA	NA	-0.000170935	-0.000399813	5.23127e-05	NA	-103	0.589	29.4442	-103	0.589
Crepidospermum goudotianum	0.00331697	-3.71823e-05	0.221587	-1.12097	3.04194e-05	-1.22232	-2.80406e-05	-7.96964e-05	1.21588e-05	27.39	-291	0.579	27.39	-291	0.579
Crepidospermum prancei	0.00379685	-5.26595e-05	0.12465	-1.38693	3.42937e-05	-1.53555	-5.56429e-05	-0.000120089	1.70577e-06	NA	0	0.579	28.82	0	0.579
Crepidospermum rhoifolium	0.00112823	2.64007e-05	0.307749	2.34001	2.58842e-05	1.01996	1.72743e-05	-1.65484e-05	5.47369e-05	30.25	-43	0.579	30.25	-43	0.579
Crescentia cujete	NA	NA	NA	NA	NA	NA	2.75065e-06	2.75065e-06	2.75065e-06	NA	NA	0.7	46.7563	-242	0.7
Croton cuneatus	NA	NA	NA	NA	NA	NA	0.000396211	0.00014606	0.000642164	NA	0	0.433111	43.86	0	0.426
Croton draconoides	NA	NA	NA	NA	NA	NA	-2.0736e-05	-2.0736e-05	-2.0736e-05	NA	NA	0.442	43.86	-172	0.442
Croton matourensis	0.00182696	-9.31545e-06	0.732831	-0.509889	2.7289e-05	-0.341363	-6.20911e-06	-8.17456e-05	5.55267e-05	55.7	-115	0.402344	55.7	-115	0.415
Croton palanostigma	NA	NA	NA	NA	NA	NA	-7.60241e-05	-0.000104412	-4.75996e-05	NA	-2	0.442	43.86	-2	0.442
Croton sampatik	NA	NA	NA	NA	NA	NA	-0.000121003	-0.000121003	-0.000121003	NA	-375	0.442	43.86	-375	0.442
Croton schiedeanus	NA	NA	NA	NA	NA	NA	5.11048e-05	5.11048e-05	5.11048e-05	NA	-352	0.442	43.86	-352	0.442
Croton smithianus	NA	NA	NA	NA	NA	NA	-0.000142194	-0.000219541	-6.32182e-05	NA	NA	0.442	43.86	-172	0.442
Croton tessmannii	0.00676526	6.26149e-05	0.0825981	0.925536	3.60725e-05	1.73581	9.71556e-05	7.73266e-08	0.000261518	32.02	-61	0.39	32.02	-61	0.39
Crudia glaberrima	NA	NA	NA	NA	NA	NA	-8.4419e-06	-9.00755e-05	7.58468e-05	29.57	-15	0.785	29.57	-15	0.785
Crudia oblonga	NA	NA	NA	NA	NA	NA	-0.000126355	-0.000215499	6.64718e-05	NA	NA	0.85	29.57	-38	0.85
Cryptocarya aschersoniana	NA	NA	NA	NA	NA	NA	-4.5833e-06	-4.5833e-06	-4.5833e-06	NA	NA	0.559	41.9669	0	0.559
Cupania cinerea	NA	NA	NA	NA	NA	NA	4.09917e-06	-8.73627e-05	0.000124297	57.33	-471	0.5	57.33	-471	0.5
Cupania diphylla	NA	NA	NA	NA	NA	NA	3.99901e-06	4.44051e-08	1.25121e-05	NA	NA	0.588	40.925	-283	0.588
Cupania hispida	NA	NA	NA	NA	NA	NA	-1.18773e-06	-1.18773e-06	-1.18773e-06	NA	NA	0.588	40.925	-283	0.588
Cupania latifolia	NA	NA	NA	NA	NA	NA	7.55499e-05	7.55499e-05	7.55499e-05	NA	-78	0.588	40.925	-78	0.588
Cupania rubiginosa	NA	NA	NA	NA	NA	NA	-3.24466e-05	-0.00014499	1.00569e-05	NA	NA	0.588	40.925	-283	0.588
Cupania scrobiculata	0.0039085	1.73379e-05	0.818819	0.443593	7.56897e-05	0.229065	1.11448e-05	-8.2606e-05	0.000130572	24.52	-239	0.628	24.52	-239	0.628
Cyathea multiflora	NA	NA	NA	NA	NA	NA	-0.000134217	-0.000134217	-0.000134217	NA	NA	0.603	19.17	-135	0.603
Cyathea ruiziana	NA	NA	NA	NA	NA	NA	-5.33825e-05	-5.33825e-05	-5.33825e-05	NA	NA	0.541	19.17	-135	0.541
Cybianthus fulvopulverulentus	NA	NA	NA	NA	NA	NA	-0.000199756	-0.000199756	-0.000199756	NA	NA	0.593	15.92	-34	0.593
Cybianthus guyanensis	NA	NA	NA	NA	NA	NA	-9.08508e-05	-9.08508e-05	-9.08508e-05	NA	NA	0.593	15.92	-34	0.593
Cybianthus peruvianus	NA	NA	NA	NA	NA	NA	-3.72307e-05	-9.08508e-05	5.31229e-06	NA	0	0.593	15.92	0	0.593
Cybianthus resinosus	NA	NA	NA	NA	NA	NA	-7.37549e-05	-7.37549e-05	-7.37549e-05	NA	NA	0.593	15.92	-34	0.593
Cynometra bauhiniifolia	NA	NA	NA	NA	NA	NA	-4.68207e-06	-4.68207e-06	-4.68207e-06	NA	NA	0.865	42.9425	-29	0.865
Cynometra longicuspis	0.00249498	4.61557e-05	0.0183936	1.84994	1.95774e-05	2.3576	4.25126e-05	1.36126e-05	8.38233e-05	34.345	0	0.865	34.345	0	0.865
Cynometra marginata	NA	NA	NA	NA	NA	NA	-0.000110584	-0.000120056	-0.000101178	NA	0	0.865	42.9425	0	0.865
Cynometra martiana	NA	NA	NA	NA	NA	NA	3.03697e-06	-0.000138093	0.000178439	NA	0	0.865	42.9425	0	0.865
Cynometra spruceana	NA	NA	NA	NA	NA	NA	4.81797e-05	-7.02643e-05	9.43983e-05	51.54	NA	0.865	51.54	-29	0.865
Cynophalla amplissima	NA	NA	NA	NA	NA	NA	2.19862e-05	-0.000101135	0.000172825	NA	-190	0.663	32.965	-190	0.663
Cynophalla flexuosa	NA	NA	NA	NA	NA	NA	-2.19221e-06	-2.19221e-06	-2.19221e-06	NA	-686	0.684	32.965	-686	0.684
Cyrillopsis paraensis	0.00117787	2.83544e-05	0.104075	2.40727	1.74444e-05	1.62541	1.68961e-05	-7.32538e-07	4.77557e-05	49.07	NA	0.73	49.07	-103.696	0.73
Dacryodes chimantensis	NA	NA	NA	NA	NA	NA	-2.37744e-05	-8.02901e-05	2.96462e-05	NA	-10	0.523	37.9288	-10	0.523
Dacryodes cuspidata	NA	NA	NA	NA	NA	NA	-9.54839e-05	-0.0002967	1.02132e-06	33.2	NA	0.523	33.2	-21	0.523
Dacryodes hopkinsii	NA	NA	NA	NA	NA	NA	8.68592e-07	8.68592e-07	8.68592e-07	NA	NA	0.523	37.9288	-21	0.523
Dacryodes nitens	0.00297434	6.6401e-07	0.980708	0.0223246	2.74596e-05	0.0241814	1.04827e-07	-5.02414e-05	4.58945e-05	34.5	-33	0.49	34.5	-33	0.49
Dacryodes peruviana	0.00333339	-2.15023e-05	0.367365	-0.645059	2.38539e-05	-0.90142	-2.09286e-05	-6.74926e-05	2.44575e-05	31.085	0	0.53	31.085	0	0.53
Dacryodes roraimensis	NA	NA	NA	NA	NA	NA	1.58583e-05	8.68592e-07	5.81835e-05	NA	-8	0.523	37.9288	-8	0.523
Dacryodes trinitensis	NA	NA	NA	NA	NA	NA	-2.50851e-05	-3.93111e-05	-1.08268e-05	NA	NA	0.523	37.9288	-21	0.523
Dalbergia monetaria	NA	NA	NA	NA	NA	NA	-9.06331e-05	-9.06331e-05	-9.06331e-05	NA	NA	0.811	52.1045	-142	0.811
Daphnopsis equatorialis	NA	NA	NA	NA	NA	NA	-8.80562e-05	-0.00013406	-4.23166e-05	NA	0	0.524	43.1452	0	0.521
Dendrobangia boliviana	0.00354824	1.73751e-05	0.422049	0.489683	2.16412e-05	0.802871	2.30409e-06	-2.44093e-05	3.0369e-05	35.755	-15	0.635	35.755	-15	0.635
Dendrobangia multinervia	0.00153159	-2.25683e-06	0.893534	-0.147352	1.68629e-05	-0.133834	-4.06544e-06	-3.90207e-05	2.46292e-05	NA	0	0.635	35.755	0	0.635
Dendropanax arboreus	0.00361608	-2.73795e-05	0.414426	-0.75716	3.3548e-05	-0.81613	-1.75928e-05	-8.03691e-05	3.57568e-05	36.375	-233	0.423255	36.375	-233	0.5095
Dendropanax caucanus	NA	NA	NA	NA	NA	NA	5.54389e-05	5.54389e-05	5.54389e-05	NA	-18	0.42	26.5875	-18	0.42
Dendropanax cuneatus	NA	NA	NA	NA	NA	NA	-6.22108e-05	-0.000216348	0.000115813	NA	-13	0.42	26.5875	-13	0.42
Dendropanax macropodus	NA	NA	NA	NA	NA	NA	2.0432e-05	-0.00026588	0.000232859	NA	-89	0.42	26.5875	-89	0.42
Dendropanax neblinae	NA	NA	NA	NA	NA	NA	2.6896e-05	2.6896e-05	2.6896e-05	NA	NA	0.42	26.5875	-184	0.42
Dendropanax palustris	NA	NA	NA	NA	NA	NA	-1.81693e-06	-1.19442e-05	9.88208e-06	NA	NA	0.457	26.5875	-184	0.457
Dendropanax umbellatus	NA	NA	NA	NA	NA	NA	-1.35998e-05	-0.000224646	0.000200697	16.8	0	0.42	16.8	0	0.42
Dialium guianense	0.00322679	2.00897e-05	0.0873678	0.622593	1.17522e-05	1.70945	1.31807e-05	-5.13519e-06	3.24548e-05	51.62	-166	0.878	51.62	-166	0.878
Dialypetalanthus fuscescens	NA	NA	NA	NA	NA	NA	-8.85987e-05	-8.85987e-05	-8.85987e-05	NA	-290	0.628	36.3532	-290	0.628
Diclinanona calycina	0.00112863	1.95956e-06	0.938479	0.173622	2.5389e-05	0.0771813	2.64109e-06	-4.32937e-05	4.87439e-05	NA	-2	0.47	26.7	-2	0.47
Diclinanona tessmannii	NA	NA	NA	NA	NA	NA	-0.000381643	-0.000821643	-0.000129771	26.7	0	0.47	26.7	0	0.47
Dicorynia guianensis	0.0170069	9.47413e-05	0.054741	0.557076	4.93206e-05	1.92093	1.80292e-05	-0.000176225	0.0002035	79.9	NA	0.606	79.9	-180	0.606
Dicorynia paraensis	NA	NA	NA	NA	NA	NA	-1.00239e-05	-1.00239e-05	-1.00239e-05	NA	NA	0.606	79.9	-180	0.606
Dicranostyles integra	NA	NA	NA	NA	NA	NA	-0.000213419	-0.000213419	-0.000213419	NA	NA	NA	44.9213	-90.0294	0.435
Dicymbe altsonii	NA	NA	NA	NA	NA	NA	0.000113798	0.000113798	0.000113798	96.095	NA	0.758	96.095	-3	0.758
Dicypellium manausense	NA	NA	NA	NA	NA	NA	0.000212075	7.30725e-05	0.000323174	53	NA	0.559	53	-145	0.559
Dilodendron elegans	NA	NA	NA	NA	NA	NA	-5.36114e-05	-5.36114e-05	-5.36114e-05	NA	NA	0.722	35.79	-496	0.722
Dimorphandra caudata	NA	NA	NA	NA	NA	NA	-4.45118e-06	-4.45118e-06	-4.45118e-06	NA	NA	0.774	52.1045	-40	0.774
Dimorphandra multiflora	NA	NA	NA	NA	NA	NA	-7.79348e-06	-1.97475e-05	-7.13696e-07	NA	NA	0.774	52.1045	-40	0.774
Dimorphandra parviflora	NA	NA	NA	NA	NA	NA	-7.15591e-06	-1.92009e-05	-2.6223e-07	NA	NA	1	52.1045	-40	1
Dinizia excelsa	0.00245873	4.33815e-06	0.126399	0.176439	2.83825e-06	1.52846	2.97134e-06	-6.81773e-07	7.55139e-06	165.03	NA	0.939	165.03	-180	0.939
Diospyros artanthifolia	NA	NA	NA	NA	NA	NA	1.03837e-05	-3.65904e-06	3.33474e-05	29.095	-152	0.599	29.095	-152	0.599
Diospyros bullata	NA	NA	NA	NA	NA	NA	4.40489e-07	4.40489e-07	4.40489e-07	NA	NA	0.599	28.6942	-122	0.599
Diospyros capreifolia	0.00210453	-5.27628e-06	0.707451	-0.250711	1.40595e-05	-0.375282	-3.95735e-06	-2.35561e-05	1.50743e-05	29.51	-115	0.645027	29.51	-115	0.6645
Diospyros carbonaria	0.0031309	3.94102e-05	0.252946	1.25875	3.44728e-05	1.14322	2.08644e-05	-7.56953e-06	7.834e-05	31.45	NA	0.662074	31.45	-122	0.6645
Diospyros cayennensis	NA	NA	NA	NA	NA	NA	-1.96475e-05	-0.000166309	0.000119415	NA	NA	0.56425	28.6942	-122	0.5295
Diospyros dichroa	NA	NA	NA	NA	NA	NA	6.37945e-07	6.37945e-07	6.37945e-07	NA	NA	0.53	28.6942	-122	0.53
Diospyros guianensis	NA	NA	NA	NA	NA	NA	-4.41402e-05	-0.000132239	3.58904e-06	23.05	NA	0.73	23.05	-122	0.73
Diospyros manu	NA	NA	NA	NA	NA	NA	0.000137482	2.99258e-05	0.000220232	NA	-182	0.599	28.6942	-182	0.599
Diospyros martinii	NA	NA	NA	NA	NA	NA	4.44051e-08	4.44051e-08	4.44051e-08	NA	NA	0.599	28.6942	-122	0.599
Diospyros poeppigiana	NA	NA	NA	NA	NA	NA	2.12802e-05	2.12802e-05	2.12802e-05	NA	-141	0.6	28.6942	-141	0.6
Diospyros pseudoxylopia	0.00114275	-4.84956e-06	0.843938	-0.424375	2.46346e-05	-0.196859	-1.58152e-05	-5.50478e-05	1.80571e-05	NA	0	0.599	28.6942	0	0.599
Diospyros sericea	NA	NA	NA	NA	NA	NA	-3.10229e-05	-9.45083e-05	7.9379e-08	33.12	0	0.599	33.12	0	0.599
Diospyros subrotata	0.00115133	1.38334e-05	0.565876	1.20151	2.40943e-05	0.574135	1.3658e-05	-2.60004e-05	6.42376e-05	NA	NA	0.599	28.6942	-122	0.599
Diospyros tenuiflora	NA	NA	NA	NA	NA	NA	-6.45513e-06	-6.45513e-06	-6.45513e-06	NA	NA	0.696	28.6942	-122	0.696
Diospyros tetrandra	NA	NA	NA	NA	NA	NA	5.89922e-05	5.89922e-05	5.89922e-05	25.94	NA	0.599	25.94	-122	0.599
Diploon cuspidatum	0.0020927	-3.38047e-06	0.737817	-0.161536	1.00986e-05	-0.334746	1.36603e-06	-2.08368e-05	2.0623e-05	36.17	-75	0.85	36.17	-75	0.85
Diplotropis brasiliensis	NA	NA	NA	NA	NA	NA	2.34133e-06	-3.62027e-06	5.94375e-06	NA	NA	0.706	39.625	-122	0.706
Diplotropis duckei	NA	NA	NA	NA	NA	NA	-4.8974e-07	-4.8974e-07	-4.8974e-07	NA	-2	0.706	39.625	-2	0.706
Diplotropis martiusii	NA	NA	NA	NA	NA	NA	2.5806e-05	2.5806e-05	2.5806e-05	28.45	-1	0.633	28.45	-1	0.633
Diplotropis peruviana	NA	NA	NA	NA	NA	NA	1.24665e-05	-9.82439e-06	2.90822e-05	NA	NA	0.706	39.625	-122	0.706
Diplotropis triloba	0.00104242	-4.52574e-06	0.839748	-0.434155	2.23807e-05	-0.202216	-6.5816e-06	-4.58254e-05	2.3558e-05	NA	NA	0.706	39.625	-122	0.706
Dipteryx alata	NA	NA	NA	NA	NA	NA	-6.50841e-07	-3.56319e-06	1.60901e-06	69.745	-304	0.938095	69.745	-304	0.9485
Dipteryx magnifica	0.00176959	3.41295e-06	0.370679	0.192867	3.8125e-06	0.895202	1.06271e-06	-6.01606e-06	7.85834e-06	82.865	NA	0.889	82.865	-188	0.889
Dipteryx micrantha	0.00295357	5.40256e-06	0.8274	0.182916	2.47781e-05	0.218038	3.4601e-06	-4.19051e-05	4.82769e-05	124.675	-96	0.86325	124.675	-96	0.8555
Dipteryx odorata	0.0021604	-1.93338e-05	0.291628	-0.894918	1.83336e-05	-1.05456	-7.89334e-06	-3.41857e-05	1.39685e-05	103	-213	0.923	103	-213	0.923
Dipteryx oleifera	NA	NA	NA	NA	NA	NA	5.67281e-05	5.67281e-05	5.67281e-05	NA	NA	0.848	95.0713	-188	0.848
Dipteryx polyphylla	NA	NA	NA	NA	NA	NA	1.23622e-06	1.23622e-06	1.23622e-06	NA	NA	0.886	95.0713	-188	0.886
Dipteryx punctata	NA	NA	NA	NA	NA	NA	1.62458e-05	-1.02212e-05	5.84596e-05	NA	NA	0.92	95.0713	-188	0.92
Discophora guianensis	0.00436785	-0.000112268	0.00881413	-2.57033	4.28639e-05	-2.61918	-0.000123597	-0.00021443	-5.02993e-05	31.52	-17	0.56	31.52	-17	0.56
Dodecastigma amazonicum	NA	NA	NA	NA	NA	NA	-1.3115e-05	-3.42717e-05	1.30664e-05	NA	NA	0.577	17.23	-136	0.577
Dodecastigma integrifolium	NA	NA	NA	NA	NA	NA	5.68287e-06	9.2081e-07	1.10684e-05	17.23	NA	0.577	17.23	-136	0.577
Drypetes amazonica	0.00633973	5.97535e-07	0.982006	0.00942523	2.64928e-05	0.0225546	9.8233e-06	-4.19522e-05	5.89721e-05	33.41	-101	0.67	33.41	-101	0.67
Drypetes fanshawei	0.013081	-0.000184925	0.380252	-1.4137	0.000210757	-0.877432	-0.000113221	-0.000527674	3.21524e-05	26.125	0	0.712	26.125	0	0.712
Drypetes gentryi	0.00515602	2.59791e-05	0.614802	0.503859	5.16246e-05	0.503231	1.94913e-05	-5.85841e-05	0.000108865	26.84	NA	0.712	26.84	-135	0.712
Drypetes variabilis	0.00262125	1.00867e-05	0.199221	0.384803	7.85704e-06	1.28377	-5.55997e-08	-1.71401e-05	1.72206e-05	45.81	-2	0.737	45.81	-2	0.737
Duckeodendron cestroides	0.00149256	-7.39677e-06	0.210356	-0.495577	5.90519e-06	-1.25259	-6.79836e-06	-1.60913e-05	8.93829e-07	106.2	NA	0.634	106.2	-54	0.634
Duckesia verrucosa	0.000644224	5.9064e-06	0.705743	0.916824	1.56428e-05	0.377579	4.29785e-06	-1.70456e-05	2.57515e-05	NA	NA	0.818	48.7344	-192	0.818
Duguetia argentea	NA	NA	NA	NA	NA	NA	8.49376e-05	8.49376e-05	8.49376e-05	NA	NA	0.641667	24.2468	-141	0.668
Duguetia asterotricha	NA	NA	NA	NA	NA	NA	9.88208e-06	9.88208e-06	9.88208e-06	NA	NA	0.747	24.2468	-141	0.747
Duguetia calycina	NA	NA	NA	NA	NA	NA	7.43762e-06	-1.18773e-06	1.1467e-05	14.525	NA	0.37	14.525	-141	0.37
Duguetia cauliflora	NA	NA	NA	NA	NA	NA	-3.12551e-05	-0.00010211	3.61338e-05	NA	-8	0.747	24.2468	-8	0.747
Duguetia chrysea	0.00284863	-2.58664e-05	0.381647	-0.908029	2.95661e-05	-0.874866	-1.78815e-05	-7.34749e-05	1.41053e-05	29.86	NA	0.845	29.86	-141	0.845
Duguetia dimorphopetala	NA	NA	NA	NA	NA	NA	-0.000302921	-0.000302921	-0.000302921	NA	NA	0.747	24.2468	-141	0.747
Duguetia echinophora	0.00232894	-2.95869e-06	0.896288	-0.12704	2.26978e-05	-0.130352	-4.6783e-06	-3.23977e-05	3.22818e-05	27.94	NA	0.747	27.94	-141	0.747
Duguetia flagellaris	0.00290094	-2.50434e-05	0.388987	-0.863285	2.9071e-05	-0.861456	-3.50649e-05	-9.14497e-05	1.59985e-05	31.325	-143	0.747	31.325	-143	0.747
Duguetia hadrantha	NA	NA	NA	NA	NA	NA	-2.36303e-05	-4.49923e-05	7.51174e-07	NA	0	0.747	24.2468	0	0.747
Duguetia latifolia	NA	NA	NA	NA	NA	NA	2.12802e-05	2.12802e-05	2.12802e-05	NA	NA	0.747	24.2468	-141	0.747
Duguetia lucida	NA	NA	NA	NA	NA	NA	-2.81282e-05	-6.33373e-05	7.21774e-06	NA	NA	0.747	24.2468	-141	0.747
Duguetia macrophylla	NA	NA	NA	NA	NA	NA	-4.5833e-06	-4.5833e-06	-4.5833e-06	NA	NA	0.747	24.2468	-141	0.747
Duguetia manausensis	0.00323689	-5.25457e-06	0.585001	-0.162334	9.6221e-06	-0.546095	-7.05818e-06	-2.19662e-05	9.95172e-06	21.42	NA	0.747	21.42	-141	0.747
Duguetia marcgraviana	NA	NA	NA	NA	NA	NA	9.2081e-07	9.2081e-07	9.2081e-07	26.81	-482	0.747	26.81	-482	0.747
Duguetia megalocarpa	0.00165732	-3.16802e-05	0.168895	-1.91152	2.30274e-05	-1.37576	-3.47342e-05	-8.62051e-05	7.47401e-06	28.3	NA	0.91	28.3	-141	0.91
Duguetia neglecta	NA	NA	NA	NA	NA	NA	2.34267e-06	1.27589e-06	3.63236e-06	NA	NA	0.747	24.2468	-141	0.747
Duguetia odorata	NA	NA	NA	NA	NA	NA	-3.04583e-05	-8.49704e-05	4.57114e-06	NA	-195	0.747	24.2468	-195	0.747
Duguetia pauciflora	NA	NA	NA	NA	NA	NA	-0.000187911	-0.000187911	-0.000187911	NA	NA	0.747	24.2468	-141	0.747
Duguetia pycnastera	NA	NA	NA	NA	NA	NA	-3.29023e-05	-0.000109271	9.29891e-06	NA	NA	0.747	24.2468	-141	0.747
Duguetia quitarensis	0.00214574	1.00172e-05	0.695377	0.466841	2.55823e-05	0.391569	1.91526e-05	-3.1085e-05	5.86048e-05	19.43	-57	0.8	19.43	-57	0.8
Duguetia riparia	NA	NA	NA	NA	NA	NA	-6.84864e-05	-0.000154443	4.40946e-06	NA	NA	0.747	24.2468	-141	0.747
Duguetia spixiana	0.00725036	9.49714e-05	0.152239	1.30989	6.63362e-05	1.43167	6.70061e-05	-1.63236e-05	0.000178998	17.925	-77	0.58	17.925	-77	0.58
Duguetia stelechantha	0.00369785	-8.50447e-05	0.00890551	-2.29984	3.25137e-05	-2.61566	-6.36426e-05	-0.000115309	-2.76386e-05	20.325	NA	0.849	20.325	-141	0.849
Duguetia stenantha	NA	NA	NA	NA	NA	NA	2.37714e-06	2.37714e-06	2.37714e-06	NA	0	0.747	24.2468	0	0.747
Duguetia surinamensis	0.00277225	-9.51322e-06	0.455134	-0.343159	1.27372e-05	-0.746883	-6.66222e-06	-2.73101e-05	9.21469e-06	28.855	-13	0.8	28.855	-13	0.8
Dulacia candida	NA	NA	NA	NA	NA	NA	-1.62784e-06	-8.07204e-05	7.59654e-05	NA	-271	0.569	35.41	-271	0.569
Dulacia guianensis	NA	NA	NA	NA	NA	NA	8.47759e-07	-1.81657e-07	3.29655e-06	NA	NA	0.569	35.41	-188	0.569
Duroia aquatica	NA	NA	NA	NA	NA	NA	1.88541e-05	1.74156e-05	2.17349e-05	23.1	NA	0.785	23.1	-6	0.785
Duroia duckei	NA	NA	NA	NA	NA	NA	5.87884e-06	-4.72742e-06	1.30664e-05	NA	NA	0.765	21.736	-6	0.765
Duroia eriopila	NA	NA	NA	NA	NA	NA	1.83999e-05	-7.95031e-06	3.09036e-05	18.63	NA	0.796	18.63	-6	0.796
Duroia fusifera	NA	NA	NA	NA	NA	NA	4.40489e-07	4.40489e-07	4.40489e-07	NA	NA	0.672	21.736	-6	0.672
Duroia genipoides	NA	NA	NA	NA	NA	NA	6.41663e-06	6.41663e-06	6.41663e-06	NA	NA	NA	21.736	-6	0.764818
Duroia gransabanensis	NA	NA	NA	NA	NA	NA	-1.10054e-06	-1.10054e-06	-1.10054e-06	NA	NA	0.765	21.736	-6	0.765
Duroia hirsuta	NA	NA	NA	NA	NA	NA	2.33857e-05	-0.000108108	0.000105363	NA	-19	0.77	21.736	-19	0.77
Duroia longiflora	NA	NA	NA	NA	NA	NA	-2.38277e-05	-0.000102504	2.17349e-05	30.875	NA	NA	30.875	-6	0.764818
Duroia macrophylla	0.0012867	1.74986e-05	0.432953	1.35996	2.23154e-05	0.784149	1.00252e-05	-1.09129e-05	4.37342e-05	19.8	NA	0.765	19.8	-6	0.765
Duroia maguirei	NA	NA	NA	NA	NA	NA	9.88208e-06	9.88208e-06	9.88208e-06	NA	-5	0.765	21.736	-5	0.765
Duroia micrantha	NA	NA	NA	NA	NA	NA	-5.41342e-06	-5.41342e-06	-5.41342e-06	NA	NA	0.8	21.736	-6	0.8
Duroia saccifera	0.00365815	-7.00592e-05	0.304485	-1.91516	6.82265e-05	-1.02686	-3.77039e-05	-0.000131001	2.18305e-06	16.275	-1	0.765	16.275	-1	0.765
Dussia discolor	0.000845539	3.13372e-06	0.762518	0.370618	1.03705e-05	0.302175	-1.57903e-06	-1.47316e-05	1.31527e-05	NA	NA	0.55	63.445	-94	0.55
Dussia tessmannii	0.00211615	6.42146e-06	0.727567	0.303451	1.84332e-05	0.348364	6.94765e-06	-3.28743e-05	4.15021e-05	63.445	-22	0.553	63.445	-22	0.553
Dystovomita brasiliensis	NA	NA	NA	NA	NA	NA	-5.23478e-06	-9.23915e-06	8.96494e-07	NA	NA	0.669	32.5667	-2	0.669
Dystovomita paniculata	NA	NA	NA	NA	NA	NA	-0.000309631	-0.00117043	0.000254649	NA	NA	0.669	32.5667	-2	0.669
Ecclinusa bullata	NA	NA	NA	NA	NA	NA	8.18518e-05	8.18518e-05	8.18518e-05	NA	NA	0.655	36.725	-217	0.655
Ecclinusa guianensis	0.00669799	-6.87252e-06	0.613697	-0.102606	1.36142e-05	-0.504804	-6.58749e-06	-2.8799e-05	1.42947e-05	49.21	-117	0.627	49.21	-117	0.627
Ecclinusa lanceolata	0.00219528	2.68387e-06	0.870917	0.122257	1.65168e-05	0.162494	5.31724e-06	-2.00308e-05	2.5656e-05	33.1	-242	0.58	33.1	-242	0.58
Ecclinusa lancifolia	NA	NA	NA	NA	NA	NA	-2.19221e-06	-2.19221e-06	-2.19221e-06	NA	-176	0.655	36.725	-176	0.655
Ecclinusa ramiflora	0.00361262	-1.8743e-05	0.49555	-0.518821	2.75022e-05	-0.681508	-1.27163e-05	-5.86865e-05	2.26212e-05	27.865	-310	0.655	27.865	-310	0.655
Elaeagia utilis	NA	NA	NA	NA	NA	NA	9.01545e-06	-3.17282e-06	2.12802e-05	NA	NA	0.628	36.3532	-4	0.628
Elaeoluma glabrescens	NA	NA	NA	NA	NA	NA	-0.00010305	-0.000158831	-5.88722e-05	NA	-15	0.751	47.9345	-15	0.751
Elaeoluma nuda	0.00169649	-3.31336e-05	0.438024	-1.95306	4.27235e-05	-0.775535	-3.68399e-05	-0.000110887	7.80674e-06	NA	NA	0.751	47.9345	-12	0.751
Elaeoluma schomburgkiana	NA	NA	NA	NA	NA	NA	9.88208e-06	9.88208e-06	9.88208e-06	NA	NA	0.751	47.9345	-12	0.751
Elizabetha princeps	NA	NA	NA	NA	NA	NA	1.7762e-07	1.7762e-07	1.7762e-07	33.62	NA	0.82	33.62	-180	0.82
Emmotum acuminatum	NA	NA	NA	NA	NA	NA	-1.01154e-05	-1.01154e-05	-1.01154e-05	NA	NA	0.726	45.31	-217	0.726
Emmotum fagifolium	NA	NA	NA	NA	NA	NA	-0.000162807	-0.000915673	7.35378e-05	NA	NA	0.726	45.31	-217	0.726
Emmotum floribundum	NA	NA	NA	NA	NA	NA	7.66433e-06	-1.40462e-05	2.50242e-05	45.31	0	0.726	45.31	0	0.726
Emmotum nitens	NA	NA	NA	NA	NA	NA	3.91993e-05	3.91993e-05	3.91993e-05	NA	NA	0.726	45.31	-217	0.726
Emmotum orbiculatum	NA	NA	NA	NA	NA	NA	6.724e-06	6.724e-06	6.724e-06	NA	NA	0.726	45.31	-217	0.726
Endlicheria bracteata	0.00167487	-3.20245e-05	0.0937771	-1.91206	1.911e-05	-1.6758	7.64755e-07	-5.77084e-05	7.49516e-05	NA	-34	0.501	32.8283	-34	0.501
Endlicheria chalisea	NA	NA	NA	NA	NA	NA	-1.55852e-05	-3.00716e-05	-1.18773e-06	NA	NA	0.501	32.8283	-103	0.501
Endlicheria citriodora	0.00509155	-9.96425e-05	0.346173	-1.95702	0.000105773	-0.942038	-6.98224e-05	-0.000232754	5.21839e-05	NA	-2	0.501	32.8283	-2	0.501
Endlicheria cocuirey	NA	NA	NA	NA	NA	NA	-5.32251e-05	-5.32251e-05	-5.32251e-05	NA	NA	NA	32.8283	-103	0.502625
Endlicheria directonervia	NA	NA	NA	NA	NA	NA	-3.17282e-06	-3.17282e-06	-3.17282e-06	NA	0	0.501	32.8283	0	0.501
Endlicheria dysodantha	NA	NA	NA	NA	NA	NA	3.26307e-05	-7.95031e-06	6.51082e-05	NA	-7	0.501	32.8283	-7	0.501
Endlicheria formosa	0.00297695	-4.28983e-05	0.0801525	-1.44101	2.45161e-05	-1.7498	-3.54246e-05	-8.19193e-05	1.02337e-05	39.675	-51	0.421	39.675	-51	0.421
Endlicheria klugii	NA	NA	NA	NA	NA	NA	2.85604e-05	-7.17533e-06	5.95589e-05	NA	NA	0.501	32.8283	-103	0.501
Endlicheria krukovii	NA	NA	NA	NA	NA	NA	-3.02391e-05	-4.29279e-05	-1.5021e-07	NA	-2	0.501	32.8283	-2	0.501
Endlicheria macrophylla	NA	NA	NA	NA	NA	NA	-3.2197e-06	-7.81247e-05	5.23815e-05	NA	NA	0.501	32.8283	-103	0.501
Endlicheria melinonii	NA	NA	NA	NA	NA	NA	1.71048e-05	1.71048e-05	1.71048e-05	NA	NA	0.501	32.8283	-103	0.501
Endlicheria metallica	NA	NA	NA	NA	NA	NA	-8.12123e-05	-8.12123e-05	-8.12123e-05	NA	NA	0.501	32.8283	-103	0.501
Endlicheria mishuyacensis	NA	NA	NA	NA	NA	NA	4.82709e-05	4.82709e-05	4.82709e-05	NA	0	0.501	32.8283	0	0.501
Endlicheria paniculata	NA	NA	NA	NA	NA	NA	4.11188e-05	4.11188e-05	4.11188e-05	NA	-352	0.682	32.8283	-352	0.682
Endlicheria rubriflora	NA	NA	NA	NA	NA	NA	-1.47169e-05	-6.16063e-05	5.9469e-05	NA	NA	0.501	32.8283	-103	0.501
Endlicheria ruforamula	0.00284279	-7.02638e-06	0.863235	-0.247165	4.079e-05	-0.172257	-5.51696e-06	-9.09282e-05	6.48055e-05	34.61	-70	0.501	34.61	-70	0.501
Endlicheria sericea	NA	NA	NA	NA	NA	NA	-8.38473e-05	-0.000146901	-2.15155e-05	24.2	-58	0.47	24.2	-58	0.47
Endlicheria sprucei	NA	NA	NA	NA	NA	NA	1.3004e-05	1.3004e-05	1.3004e-05	NA	-39	0.501	32.8283	-39	0.501
Endlicheria szyszylowiczii	NA	NA	NA	NA	NA	NA	1.8449e-06	1.8449e-06	1.8449e-06	NA	NA	0.501	32.8283	-103	0.501
Endlicheria tessmannii	NA	NA	NA	NA	NA	NA	-4.24774e-05	-0.000101671	1.91298e-05	NA	-28	0.501	32.8283	-28	0.501
Endlicheria williamsii	NA	NA	NA	NA	NA	NA	-8.94619e-05	-0.000140661	-5.30461e-05	NA	-140	0.47	32.8283	-140	0.47
Endopleura uchi	0.00318301	-3.37009e-05	0.0606124	-1.05877	1.79612e-05	-1.87631	-2.32876e-05	-5.30583e-05	1.90262e-06	57.37	-332	0.772	57.37	-332	0.772
Enterolobium barnebianum	0.000520835	2.72435e-05	0.668283	5.23074	6.35781e-05	0.428505	4.78845e-06	-6.47605e-05	0.000120737	NA	-38	0.477	84.88	-38	0.477
Enterolobium cyclocarpum	NA	NA	NA	NA	NA	NA	-5.65943e-05	-7.64454e-05	-3.59557e-05	NA	-460	0.39	84.88	-460	0.39
Enterolobium maximum	NA	NA	NA	NA	NA	NA	-1.9473e-07	-2.22559e-06	1.01702e-06	NA	NA	0.407	84.88	-264	0.407
Enterolobium oldemanii	NA	NA	NA	NA	NA	NA	2.6643e-07	2.6643e-07	2.6643e-07	NA	NA	0.477	84.88	-264	0.477
Enterolobium schomburgkii	0.00144749	-3.73515e-06	0.776752	-0.258043	1.31726e-05	-0.283554	-2.19098e-06	-2.32901e-05	1.4319e-05	84.88	-286	0.701	84.88	-286	0.701
Eperua falcata	0.0462093	5.14051e-05	0.643648	0.111244	0.000111121	0.462604	0.000110608	-3.78138e-05	0.000312872	61.95	NA	0.719	61.95	-180	0.719
Eperua grandiflora	NA	NA	NA	NA	NA	NA	6.89933e-05	1.26824e-05	0.000224436	68.69	NA	0.704	68.69	-180	0.704
Eperua leucantha	NA	NA	NA	NA	NA	NA	-0.00023641	-0.00046626	-2.51377e-06	30.43	NA	0.749	30.43	-180	0.749
Eperua purpurea	NA	NA	NA	NA	NA	NA	-0.000560169	-0.00112374	1.3448e-05	75.435	NA	0.749	75.435	-180	0.749
Eperua schomburgkiana	NA	NA	NA	NA	NA	NA	3.65464e-05	-2.42904e-05	0.000136652	40.12	NA	0.749	40.12	-180	0.749
Ephedranthus amazonicus	0.00236507	-3.15516e-06	0.776024	-0.133406	1.109e-05	-0.284504	1.60433e-06	-2.02256e-05	1.7574e-05	18.91	NA	0.816	18.91	-150	0.816
Ephedranthus colombianus	NA	NA	NA	NA	NA	NA	-0.000193072	-0.000193072	-0.000193072	NA	NA	0.816	23.0167	-150	0.816
Ephedranthus guianensis	0.00671497	-6.91564e-05	0.121453	-1.02988	4.46544e-05	-1.54871	-4.75682e-05	-0.000137377	-6.08755e-07	22.44	-19	0.816	22.44	-19	0.816
Eriotheca globosa	0.00239379	-3.93026e-06	0.77048	-0.164186	1.34715e-05	-0.291747	-1.95973e-06	-2.33338e-05	2.09352e-05	52.08	-126	0.41	52.08	-126	0.41
Eriotheca longipedicellata	NA	NA	NA	NA	NA	NA	7.11054e-06	1.84162e-06	1.30664e-05	NA	NA	0.39	55.3667	-172	0.39
Eriotheca longitubulosa	NA	NA	NA	NA	NA	NA	-4.51143e-05	-0.000287419	1.33215e-07	54.74	NA	0.441	54.74	-172	0.441
Eriotheca macrophylla	0.00291839	7.16156e-06	0.870429	0.245394	4.39053e-05	0.163114	1.11624e-05	-6.59336e-05	9.26103e-05	59.28	-39	0.441	59.28	-39	0.441
Erisma bicolor	0.00240474	7.67692e-08	0.995946	0.00319242	1.51107e-05	0.00508047	1.06377e-06	-2.19587e-05	2.63817e-05	57.65	-6	0.571	57.65	-6	0.571
Erisma bracteosum	NA	NA	NA	NA	NA	NA	2.29664e-05	-3.75139e-06	7.01279e-05	NA	NA	0.571	74.825	-212	0.571
Erisma calcaratum	NA	NA	NA	NA	NA	NA	-0.000255239	-0.000255239	-0.000255239	NA	NA	NA	74.825	-212	0.5651
Erisma floribundum	NA	NA	NA	NA	NA	NA	5.63033e-06	6.89626e-07	9.34332e-06	NA	NA	0.571	74.825	-212	0.571
Erisma fuscum	NA	NA	NA	NA	NA	NA	1.92423e-05	-1.13706e-06	4.51003e-05	NA	NA	0.56	74.825	-212	0.56
Erisma gracile	NA	NA	NA	NA	NA	NA	4.21949e-07	-5.37523e-05	5.72271e-05	NA	NA	0.571	74.825	-212	0.571
Erisma splendens	NA	NA	NA	NA	NA	NA	-2.31767e-05	-8.72103e-05	3.4221e-06	NA	-9	0.571	74.825	-9	0.571
Erisma tessmannii	NA	NA	NA	NA	NA	NA	0.000223621	0.000223621	0.000223621	NA	NA	0.571	74.825	-212	0.571
Erisma uncinatum	0.0036192	-1.37377e-05	0.518922	-0.379578	2.12984e-05	-0.645009	-1.0984e-05	-4.42332e-05	2.33897e-05	92	-369	0.523	92	-369	0.523
Erythrina amazonica	NA	NA	NA	NA	NA	NA	1.40907e-06	1.40907e-06	1.40907e-06	NA	-295	0.253	52.1045	-295	0.253
Erythrina fusca	NA	NA	NA	NA	NA	NA	-0.000152537	-0.000162195	-0.000142631	NA	-310	0.27225	52.1045	-310	0.264
Erythrina poeppigiana	NA	NA	NA	NA	NA	NA	-9.01475e-05	-9.01475e-05	-9.01475e-05	NA	-328	0.2	52.1045	-328	0.2
Erythrina ulei	NA	NA	NA	NA	NA	NA	6.65839e-05	6.65839e-05	6.65839e-05	NA	-147	0.111	52.1045	-147	0.111
Erythrina verna	NA	NA	NA	NA	NA	NA	-7.42781e-05	-7.42781e-05	-7.42781e-05	NA	NA	0.253	52.1045	-324	0.253
Erythroxylum amplum	NA	NA	NA	NA	NA	NA	4.42197e-05	2.41123e-05	6.4184e-05	NA	NA	0.75	26.0575	-220	0.75
Erythroxylum citrifolium	0.00170348	-8.2887e-06	0.525229	-0.486574	1.30468e-05	-0.635306	-1.11115e-05	-2.61454e-05	2.98412e-06	28.44	-26	0.71	28.44	-26	0.71
Erythroxylum macrophyllum	NA	NA	NA	NA	NA	NA	-1.66647e-05	-4.87318e-05	1.57792e-06	23.675	-19	0.71	23.675	-19	0.71
Erythroxylum mucronatum	NA	NA	NA	NA	NA	NA	2.12802e-05	2.12802e-05	2.12802e-05	NA	NA	0.75	26.0575	-220	0.75
Eschweilera alata	NA	NA	NA	NA	NA	NA	-0.000296929	-0.000296929	-0.000296929	NA	-5	0.964	43.8381	-5	0.964
Eschweilera albiflora	0.00361403	-1.45816e-05	0.744941	-0.403473	4.48228e-05	-0.325317	-1.84069e-05	-0.000115417	5.59327e-05	47.775	-5	0.858542	47.775	-5	0.8425
Eschweilera amazonica	NA	NA	NA	NA	NA	NA	0.000176901	-2.38885e-05	0.000546688	36.1	NA	0.9	36.1	-41	0.9
Eschweilera amazoniciformis	0.00306304	-9.22522e-06	0.382045	-0.301179	1.05536e-05	-0.874134	-6.98851e-06	-2.54235e-05	1.10234e-05	49.01	NA	0.823	49.01	-41	0.823
Eschweilera andina	0.00229247	6.89632e-05	0.15031	3.00825	4.79432e-05	1.43844	6.55136e-05	-1.83458e-06	0.000160348	39	-14	0.825	39	-14	0.825
Eschweilera apiculata	0.00186284	1.51744e-05	0.253849	0.814587	1.32986e-05	1.14105	1.57505e-05	-2.19438e-06	4.49256e-05	55.74	NA	0.825	55.74	-41	0.825
Eschweilera atropetiolata	0.00621148	2.92725e-05	0.235038	0.471265	2.46509e-05	1.18748	1.81113e-05	-1.51838e-05	6.50472e-05	59.82	NA	0.753	59.82	-41	0.753
Eschweilera bracteosa	0.00688303	-3.61541e-05	0.129694	-0.525265	2.38593e-05	-1.51531	-1.86838e-05	-6.16732e-05	1.23897e-05	30.6	-10	0.825	30.6	-10	0.825
Eschweilera carinata	NA	NA	NA	NA	NA	NA	-8.46503e-07	-4.75091e-06	1.79299e-06	NA	NA	0.782	43.8381	-41	0.782
Eschweilera chartaceifolia	0.00460524	-9.43935e-06	0.826881	-0.20497	4.31604e-05	-0.218704	-4.13749e-06	-6.98635e-05	4.02628e-05	27.325	-7	0.825	27.325	-7	0.825
Eschweilera collina	0.00385903	1.34156e-05	0.404887	0.347642	1.61067e-05	0.832925	5.54341e-06	-1.30942e-05	3.17787e-05	44.41	NA	0.779	44.41	-41	0.779
Eschweilera congestiflora	NA	NA	NA	NA	NA	NA	6.08675e-06	4.44051e-07	2.01138e-05	43.06	NA	0.86	43.06	-41	0.86
Eschweilera coriacea	0.0229615	4.07787e-05	0.240391	0.177596	3.47345e-05	1.17401	5.65674e-05	-1.14857e-05	0.000124266	47.1	-26	0.842288	47.1	-26	0.824667
Eschweilera cyathiformis	0.00670353	1.26155e-05	0.522459	0.188192	1.97253e-05	0.63956	1.14196e-05	-1.81503e-05	4.47123e-05	66.7	NA	0.825	66.7	-41	0.825
Eschweilera decolorans	0.0134208	-2.73143e-05	0.451858	-0.203522	3.63067e-05	-0.752321	-7.68513e-06	-5.83796e-05	2.89508e-05	43.995	-26	0.825	43.995	-26	0.825
Eschweilera gigantea	0.00791339	-9.3494e-05	0.116074	-1.18146	5.94946e-05	-1.57147	-9.1598e-05	-0.00021159	4.77036e-06	55.8	-10	0.78	55.8	-10	0.78
Eschweilera grandiflora	0.0104166	-1.98212e-05	0.209311	-0.190285	1.57879e-05	-1.25546	-1.65451e-05	-4.8056e-05	1.18639e-05	42.225	-2	0.850635	42.225	-2	0.818
Eschweilera integricalyx	NA	NA	NA	NA	NA	NA	2.83641e-05	2.83641e-05	2.83641e-05	NA	NA	0.825	43.8381	-41	0.825
Eschweilera integrifolia	NA	NA	NA	NA	NA	NA	-0.000287044	-0.000287044	-0.000287044	NA	NA	0.825	43.8381	-41	0.825
Eschweilera itayensis	0.00725494	-5.65705e-05	0.060006	-0.779752	3.00787e-05	-1.88075	-5.06858e-05	-0.000103496	3.98373e-06	50.725	-1	0.825	50.725	-1	0.825
Eschweilera juruensis	0.00438486	-2.48855e-05	0.568922	-0.567533	4.36864e-05	-0.56964	-2.14064e-05	-0.000112846	3.78329e-05	NA	-9	0.96	43.8381	-9	0.96
Eschweilera laevicarpa	NA	NA	NA	NA	NA	NA	-4.49068e-05	-0.000148761	2.45391e-05	41.98	-1	0.825	41.98	-1	0.825
Eschweilera micrantha	0.00498796	-1.87227e-05	0.187412	-0.375357	1.42024e-05	-1.31827	-1.37142e-05	-4.40701e-05	1.67578e-05	51.4	-42	0.859562	51.4	-42	0.829333
Eschweilera ovalifolia	NA	NA	NA	NA	NA	NA	1.5492e-05	-1.18132e-06	4.57907e-05	NA	-9	0.825	43.8381	-9	0.825
Eschweilera ovata	0.00355052	1.60684e-05	0.311747	0.452566	1.58848e-05	1.01156	1.76194e-05	-6.67634e-06	5.1864e-05	40.305	NA	0.89181	40.305	-41	0.842667
Eschweilera panamensis	NA	NA	NA	NA	NA	NA	2.83641e-05	2.83641e-05	2.83641e-05	NA	NA	0.825	43.8381	-41	0.825
Eschweilera parviflora	0.000547835	0.000150874	0.0274348	27.5401	6.84152e-05	2.20527	8.08126e-05	4.64115e-06	0.000236393	53.84	-143	0.918	53.84	-143	0.918
Eschweilera parvifolia	NA	NA	NA	NA	NA	NA	-0.000302439	-0.000302439	-0.000302439	30.76	-19	0.86	30.76	-19	0.86
Eschweilera pedicellata	0.00276629	5.05609e-05	1.1956e-05	1.82775	1.15478e-05	4.37839	4.59329e-05	2.66148e-05	6.83163e-05	40.78	NA	0.90681	40.78	-41	0.7995
Eschweilera praeclara	NA	NA	NA	NA	NA	NA	1.37925e-06	1.37925e-06	1.37925e-06	NA	NA	0.825	43.8381	-41	0.825
Eschweilera pseudodecolorans	0.0045214	2.05621e-05	0.143952	0.454773	1.40718e-05	1.46123	1.87456e-05	-4.30674e-06	5.02821e-05	63.755	NA	0.825	63.755	-41	0.825
Eschweilera punctata	NA	NA	NA	NA	NA	NA	0.000158113	0.000158113	0.000158113	30.95	-4	0.825	30.95	-4	0.825
Eschweilera rankiniae	0.00378584	-3.66595e-06	0.780582	-0.0968333	1.31604e-05	-0.27856	-7.58883e-06	-2.79964e-05	2.03071e-05	51.27	NA	0.825	51.27	-41	0.825
Eschweilera reversa	NA	NA	NA	NA	NA	NA	2.83641e-05	2.83641e-05	2.83641e-05	NA	NA	0.86	43.8381	-41	0.86
Eschweilera rhododendrifolia	NA	NA	NA	NA	NA	NA	5.5047e-05	5.5047e-05	5.5047e-05	NA	NA	0.825	43.8381	-41	0.825
Eschweilera rodriguesiana	NA	NA	NA	NA	NA	NA	3.18738e-05	3.18738e-05	3.18738e-05	NA	NA	0.762	43.8381	-41	0.762
Eschweilera rufifolia	0.00811944	-4.38082e-05	0.102534	-0.539547	2.68319e-05	-1.63269	-4.10518e-05	-9.09639e-05	6.23865e-06	29.43	-1	0.825	29.43	-1	0.825
Eschweilera sagotiana	0.0592524	-8.62388e-05	0.443236	-0.145545	0.000112475	-0.76674	-0.000102498	-0.000287755	6.13268e-05	50.625	NA	0.8	50.625	-41	0.8
Eschweilera simiorum	NA	NA	NA	NA	NA	NA	1.19993e-06	-4.72742e-06	3.71449e-06	22.345	NA	0.86	22.345	-41	0.86
Eschweilera squamata	NA	NA	NA	NA	NA	NA	6.66076e-07	6.66076e-07	6.66076e-07	NA	NA	0.825	43.8381	-41	0.825
Eschweilera subglandulosa	NA	NA	NA	NA	NA	NA	0.000264058	0.000225203	0.000302603	47.975	NA	0.857	47.975	-41	0.857
Eschweilera tenuifolia	NA	NA	NA	NA	NA	NA	-5.97388e-06	-5.97388e-06	-5.97388e-06	NA	NA	0.77	43.8381	-41	0.77
Eschweilera tessmannii	0.0051134	5.25984e-05	0.326251	1.02864	5.35792e-05	0.981694	2.23271e-05	-3.04978e-05	9.04424e-05	36.9	-2	0.789	36.9	-2	0.789
Eschweilera truncata	0.026185	-4.07138e-05	0.41186	-0.155485	4.96131e-05	-0.820625	-1.52782e-05	-0.000115577	7.00141e-05	37.66	NA	0.825	37.66	-41	0.825
Eschweilera wachenheimii	0.0295015	5.1249e-06	0.894255	0.0173717	3.85556e-05	0.132922	1.29943e-05	-4.91869e-05	7.1986e-05	33.46	NA	0.806	33.46	-41	0.806
Esenbeckia amazonica	0.00217548	-5.2851e-06	0.788927	-0.24294	1.97424e-05	-0.267704	-5.04079e-06	-4.43231e-05	2.72818e-05	21.11	0	1.19	21.11	0	1.19
Eugenia agathopoda	0.00133885	-6.70055e-06	0.51245	-0.500469	1.02294e-05	-0.655028	-1.02523e-05	-2.66228e-05	-1.5535e-06	NA	NA	0.737	23.64	-144	0.737
Eugenia anastomosans	NA	NA	NA	NA	NA	NA	-5.97388e-06	-5.97388e-06	-5.97388e-06	NA	0	0.77	23.64	0	0.77
Eugenia armeniaca	NA	NA	NA	NA	NA	NA	9.88208e-06	9.88208e-06	9.88208e-06	NA	NA	0.737	23.64	-144	0.737
Eugenia belemitana	NA	NA	NA	NA	NA	NA	9.47059e-06	5.5013e-06	1.30664e-05	NA	NA	0.737	23.64	-144	0.737
Eugenia biflora	NA	NA	NA	NA	NA	NA	9.88208e-06	9.88208e-06	9.88208e-06	NA	-87	0.8	23.64	-87	0.8
Eugenia chartacea	NA	NA	NA	NA	NA	NA	-1.63247e-07	-1.63247e-07	-1.63247e-07	NA	NA	0.737	23.64	-144	0.737
Eugenia citrifolia	0.00258439	-4.27574e-05	0.0224925	-1.65445	1.87373e-05	-2.28195	-3.02319e-05	-6.75077e-05	-4.75663e-06	28.92	NA	0.664	28.92	-144	0.664
Eugenia coffeifolia	0.00248372	-4.47814e-06	0.710743	-0.1803	1.20751e-05	-0.370859	-3.94657e-06	-2.67131e-05	1.43351e-05	20.66	NA	0.755889	20.66	-144	0.747
Eugenia cucullata	NA	NA	NA	NA	NA	NA	-1.15355e-05	-3.53783e-05	6.89626e-07	NA	NA	0.737	23.64	-144	0.737
Eugenia cupulata	0.00167373	-1.88671e-05	0.569514	-1.12725	3.31718e-05	-0.568768	-9.08771e-06	-5.91639e-05	2.36483e-05	18.9	NA	0.737	18.9	-144	0.737
Eugenia cuspidifolia	0.00076104	-1.02953e-06	0.921827	-0.135279	1.04912e-05	-0.0981329	-1.05999e-07	-1.64748e-05	1.51493e-05	NA	0	0.737	23.64	0	0.737
Eugenia diplocampta	0.00215069	-2.6202e-05	0.155462	-1.21831	1.84456e-05	-1.4205	-2.22113e-05	-5.86005e-05	5.5377e-06	NA	NA	0.737	23.64	-144	0.737
Eugenia discreta	NA	NA	NA	NA	NA	NA	-9.37269e-05	-9.37269e-05	-9.37269e-05	22	NA	0.737	22	-144	0.737
Eugenia egensis	NA	NA	NA	NA	NA	NA	0.000177588	0.000177588	0.000177588	NA	NA	0.737	23.64	-144	0.737
Eugenia exaltata	NA	NA	NA	NA	NA	NA	-6.45513e-06	-6.45513e-06	-6.45513e-06	NA	NA	0.737	23.64	-144	0.737
Eugenia ferreiraeana	NA	NA	NA	NA	NA	NA	-1.2083e-05	-2.87177e-05	-2.6223e-07	NA	NA	0.737	23.64	-144	0.737
Eugenia flavescens	NA	NA	NA	NA	NA	NA	0.00021013	0.00021013	0.00021013	NA	NA	0.737	23.64	-144	0.737
Eugenia florida	0.00336106	-7.09281e-05	0.0097603	-2.11029	2.74468e-05	-2.58421	-6.34806e-05	-0.000108839	-2.19769e-05	24.72	-186	0.587	24.72	-186	0.587
Eugenia heterochroma	NA	NA	NA	NA	NA	NA	-0.00012597	-0.000301624	8.93243e-07	NA	0	0.737	23.64	0	0.737
Eugenia lambertiana	NA	NA	NA	NA	NA	NA	-6.53645e-05	-9.48581e-05	1.10684e-05	24.155	-26	0.737	24.155	-26	0.737
Eugenia longiracemosa	NA	NA	NA	NA	NA	NA	-7.10407e-06	-2.53678e-05	2.35668e-06	NA	NA	0.737	23.64	-144	0.737
Eugenia macrocalyx	NA	NA	NA	NA	NA	NA	4.44051e-08	4.44051e-08	4.44051e-08	NA	NA	0.737	23.64	-144	0.737
Eugenia magna	NA	NA	NA	NA	NA	NA	8.67154e-05	8.67154e-05	8.67154e-05	NA	NA	0.737	23.64	-144	0.737
Eugenia moschata	0.00113393	3.27813e-05	0.169135	2.89096	2.38411e-05	1.37499	2.09628e-05	-2.85619e-05	7.18835e-05	NA	NA	0.789	23.64	-144	0.789
Eugenia muricata	NA	NA	NA	NA	NA	NA	3.20052e-05	3.20052e-05	3.20052e-05	NA	-55	0.737	23.64	-55	0.737
Eugenia myrobalana	NA	NA	NA	NA	NA	NA	-5.10327e-05	-5.10327e-05	-5.10327e-05	NA	NA	0.737	23.64	-144	0.737
Eugenia ochrophloea	NA	NA	NA	NA	NA	NA	-2.38621e-05	-4.88936e-05	1.60901e-06	NA	NA	0.737	23.64	-144	0.737
Eugenia omissa	NA	NA	NA	NA	NA	NA	-2.26557e-05	-6.90661e-05	1.2807e-05	NA	NA	0.737	23.64	-144	0.737
Eugenia patens	NA	NA	NA	NA	NA	NA	-5.02793e-05	-0.000167847	5.57624e-06	NA	NA	0.737	23.64	-144	0.737
Eugenia patrisii	0.0018411	-3.66448e-06	0.860793	-0.199037	2.08964e-05	-0.175364	-1.08721e-06	-3.03492e-05	2.89617e-05	22.89	0	0.831	22.89	0	0.831
Eugenia polystachya	NA	NA	NA	NA	NA	NA	2.20653e-05	9.04094e-07	6.44351e-05	NA	NA	0.737	23.64	-144	0.737
Eugenia pseudopsidium	0.00219548	-1.29364e-05	0.82443	-0.589228	5.83112e-05	-0.221851	-7.07151e-06	-7.85688e-05	5.1624e-05	21.19	NA	0.868	21.19	-144	0.868
Eugenia punicifolia	NA	NA	NA	NA	NA	NA	-2.19221e-06	-2.19221e-06	-2.19221e-06	NA	NA	0.737	23.64	-144	0.737
Eugenia stipitata	NA	NA	NA	NA	NA	NA	7.11556e-05	7.11556e-05	7.11556e-05	NA	NA	0.737	23.64	-144	0.737
Eugenia tetramera	NA	NA	NA	NA	NA	NA	2.33731e-05	2.33731e-05	2.33731e-05	29.325	NA	0.737	29.325	-144	0.737
Eugenia uniflora	NA	NA	NA	NA	NA	NA	-6.45522e-05	-0.000116915	-1.93074e-05	NA	-378	0.737	23.64	-378	0.737
Euphronia hirtelloides	NA	NA	NA	NA	NA	NA	6.724e-06	6.724e-06	6.724e-06	NA	NA	0.62	38.2967	-74.4268	0.62
Euplassa inaequalis	NA	NA	NA	NA	NA	NA	5.31229e-06	5.31229e-06	5.31229e-06	NA	0	0.52	69.465	0	0.52
Euterpe catinga	NA	NA	NA	NA	NA	NA	0.000103904	9.85614e-05	0.000109093	18	NA	0.388	18	-217	0.388
Euterpe oleracea	NA	NA	NA	NA	NA	NA	-4.00479e-05	-7.97855e-05	2.83641e-05	16.6	NA	0.388	16.6	-217	0.388
Euterpe precatoria	0.00927012	0.000207828	0.00802866	2.24191	7.84002e-05	2.65086	0.000207855	6.86592e-05	0.000363284	18.2	-217	0.388107	18.2	-217	0.448
Euxylophora paraensis	NA	NA	NA	NA	NA	NA	0.000143731	0.000143731	0.000143731	NA	NA	0.656	34.9086	-296	0.656
Faramea berryi	NA	NA	NA	NA	NA	NA	-7.08795e-05	-7.08795e-05	-7.08795e-05	NA	NA	0.584	36.3532	-167	0.584
Faramea corymbosa	NA	NA	NA	NA	NA	NA	-1.63247e-07	-1.63247e-07	-1.63247e-07	NA	NA	0.584	36.3532	-167	0.584
Faramea eurycarpa	NA	NA	NA	NA	NA	NA	-4.65527e-05	-4.65527e-05	-4.65527e-05	NA	NA	0.584	36.3532	-167	0.584
Faramea glandulosa	NA	NA	NA	NA	NA	NA	-1.41842e-05	-8.21785e-05	7.098e-05	NA	-147	0.584	36.3532	-147	0.584
Faramea juruana	NA	NA	NA	NA	NA	NA	5.09127e-05	5.09127e-05	5.09127e-05	NA	NA	0.584	36.3532	-167	0.584
Faramea multiflora	NA	NA	NA	NA	NA	NA	2.93879e-05	-5.90514e-05	0.00012307	NA	-145	0.584	36.3532	-145	0.584
Faramea occidentalis	NA	NA	NA	NA	NA	NA	-0.00015416	-0.00018641	-0.00010921	NA	-319	0.584	36.3532	-319	0.584
Faramea torquata	NA	NA	NA	NA	NA	NA	-8.27956e-06	-1.0368e-05	-4.5833e-06	NA	NA	0.584	36.3532	-167	0.584
Ferdinandusa chlorantha	NA	NA	NA	NA	NA	NA	3.9546e-05	-7.29037e-05	0.00021077	23.66	-115	0.725	23.66	-115	0.725
Ferdinandusa elliptica	NA	NA	NA	NA	NA	NA	-8.90236e-06	-8.90236e-06	-8.90236e-06	NA	-15	0.65	30.82	-15	0.65
Ferdinandusa goudotiana	NA	NA	NA	NA	NA	NA	-2.42896e-05	-9.49927e-05	3.06944e-05	NA	NA	0.725	30.82	-63	0.725
Ferdinandusa loretensis	NA	NA	NA	NA	NA	NA	-2.76284e-05	-5.36114e-05	5.31229e-06	NA	-6	0.725	30.82	-6	0.725
Ferdinandusa paraensis	NA	NA	NA	NA	NA	NA	2.29762e-06	2.22025e-07	6.26277e-06	NA	NA	0.725	30.82	-63	0.725
Ferdinandusa uaupensis	NA	NA	NA	NA	NA	NA	-2.22373e-07	-2.6223e-07	-1.63247e-07	NA	NA	0.725	30.82	-63	0.725
Ficus americana	NA	NA	NA	NA	NA	NA	-2.23449e-05	-9.30382e-05	1.70456e-05	139.325	-276	0.394	139.325	-276	0.394
Ficus broadwayi	NA	NA	NA	NA	NA	NA	1.5604e-06	1.5604e-06	1.5604e-06	NA	NA	0.394	123.807	-225	0.394
Ficus bullenei	NA	NA	NA	NA	NA	NA	-1.72044e-06	-1.72044e-06	-1.72044e-06	NA	NA	0.394	123.807	-225	0.394
Ficus casapiensis	NA	NA	NA	NA	NA	NA	-4.07097e-06	-4.07097e-06	-4.07097e-06	NA	NA	0.394	123.807	-225	0.394
Ficus citrifolia	NA	NA	NA	NA	NA	NA	-4.15081e-05	-0.000202235	3.75242e-05	NA	-315	0.4	123.807	-315	0.4
Ficus coerulescens	NA	NA	NA	NA	NA	NA	-1.48097e-05	-5.99234e-05	4.02025e-05	119.82	-133	0.375235	119.82	-133	0.3795
Ficus eximia	NA	NA	NA	NA	NA	NA	2.28395e-05	2.28395e-05	2.28395e-05	NA	-405	0.39	123.807	-405	0.39
Ficus gomelleira	0.00125122	-1.12116e-05	0.629892	-0.896052	2.32665e-05	-0.481879	-2.10838e-05	-5.70704e-05	1.30437e-05	164.455	-161	0.394	164.455	-161	0.394
Ficus hartwegii	NA	NA	NA	NA	NA	NA	-3.44088e-06	-3.44088e-06	-3.44088e-06	NA	NA	0.39	123.807	-225	0.39
Ficus insipida	0.000704839	2.60262e-05	0.315045	3.6925	2.59046e-05	1.00469	2.37641e-05	-2.24341e-05	6.49907e-05	144.36	-230	0.377	144.36	-230	0.377
Ficus krukovii	NA	NA	NA	NA	NA	NA	2.39755e-05	2.39755e-05	2.39755e-05	NA	NA	0.394	123.807	-225	0.394
Ficus macbridei	NA	NA	NA	NA	NA	NA	3.72374e-05	-2.07642e-06	7.7571e-05	NA	-15	0.394	123.807	-15	0.394
Ficus mathewsii	NA	NA	NA	NA	NA	NA	1.34439e-05	-6.06922e-05	0.000105634	NA	NA	0.385	123.807	-225	0.385
Ficus maxima	0.00137106	1.98313e-05	0.484687	1.44642	2.83797e-05	0.698783	1.95362e-05	-3.0119e-05	8.03957e-05	63.95	-199	0.361	63.95	-199	0.361
Ficus nymphaeifolia	NA	NA	NA	NA	NA	NA	5.94077e-06	2.75065e-06	1.10786e-05	NA	-211	0.415	123.807	-211	0.415
Ficus obtusiuscula	NA	NA	NA	NA	NA	NA	2.08873e-05	-9.32963e-07	5.43617e-05	NA	NA	0.394	123.807	-225	0.394
Ficus pallida	NA	NA	NA	NA	NA	NA	-5.88722e-05	-5.88722e-05	-5.88722e-05	NA	NA	NA	123.807	-225	0.3938
Ficus paraensis	NA	NA	NA	NA	NA	NA	-8.83389e-05	-9.02644e-05	-8.64593e-05	NA	-113	0.394	123.807	-113	0.394
Ficus pertusa	NA	NA	NA	NA	NA	NA	9.16881e-06	9.16881e-06	9.16881e-06	NA	-132	0.42	123.807	-132	0.42
Ficus piresiana	NA	NA	NA	NA	NA	NA	-6.64196e-05	-6.70302e-05	-6.5821e-05	NA	0	0.394	123.807	0	0.394
Ficus popenoei	NA	NA	NA	NA	NA	NA	6.34005e-06	6.34005e-06	6.34005e-06	NA	-138	0.394	123.807	-138	0.394
Ficus schippii	NA	NA	NA	NA	NA	NA	-1.13433e-05	-1.13433e-05	-1.13433e-05	NA	0	0.394	123.807	0	0.394
Ficus schultesii	NA	NA	NA	NA	NA	NA	1.71262e-07	-3.74177e-05	4.1083e-05	NA	NA	0.394	123.807	-225	0.394
Ficus sphenophylla	NA	NA	NA	NA	NA	NA	0.000145604	0.00014327	0.000148004	NA	-125	0.394	123.807	-125	0.394
Ficus trigona	0.00269019	-9.73752e-06	0.813985	-0.361963	4.13855e-05	-0.235288	-1.38745e-05	-9.79684e-05	4.79724e-05	110.93	-260	0.394	110.93	-260	0.394
Ficus yoponensis	NA	NA	NA	NA	NA	NA	0.000124297	0.000124297	0.000124297	NA	-188	0.394	123.807	-188	0.394
Ficus ypsilophlebia	NA	NA	NA	NA	NA	NA	-2.19221e-06	-2.19221e-06	-2.19221e-06	NA	NA	0.394	123.807	-225	0.394
Firmiana simplex	NA	NA	NA	NA	NA	NA	-5.98537e-06	-5.98537e-06	-5.98537e-06	NA	NA	0.49	50.5219	-152	0.49
Froesia crassiflora	NA	NA	NA	NA	NA	NA	9.72222e-05	9.72222e-05	9.72222e-05	NA	NA	0.757	23.0081	0	0.757
Fusaea decurrens	NA	NA	NA	NA	NA	NA	-8.90236e-06	-8.90236e-06	-8.90236e-06	NA	NA	0.743	24.5	-44	0.743
Fusaea longifolia	0.00490883	-4.49409e-05	0.00346031	-0.915512	1.53719e-05	-2.92358	-3.13036e-05	-6.18631e-05	-2.86952e-06	24.5	-58	0.743	24.5	-58	0.743
Fusaea peruviana	NA	NA	NA	NA	NA	NA	-4.22869e-06	-0.000173104	0.000159389	NA	0	0.743	24.5	0	0.743
Fusispermum laxiflorum	NA	NA	NA	NA	NA	NA	4.25604e-05	4.25604e-05	4.25604e-05	NA	NA	0.665	22.21	-112	0.665
Fusispermum rubrolignosum	NA	NA	NA	NA	NA	NA	3.17002e-05	3.17002e-05	3.17002e-05	NA	NA	0.665	22.21	-112	0.665
Galipea trifoliata	NA	NA	NA	NA	NA	NA	-9.91066e-05	-0.00015881	-3.94381e-05	23.56	-228	0.784	23.56	-228	0.784
Gallesia integrifolia	0.00367849	-1.85098e-05	0.254366	-0.503191	1.62394e-05	-1.13981	-1.70799e-05	-5.43412e-05	1.00609e-05	121.925	-465	0.48	121.925	-465	0.48
Garcinia brasiliensis	NA	NA	NA	NA	NA	NA	7.18922e-07	-6.21267e-06	7.95544e-06	21.75	NA	0.672056	21.75	-140	0.6745
Garcinia macrophylla	0.00275577	-1.72844e-06	0.930875	-0.0627207	1.99256e-05	-0.0867445	-9.22664e-06	-5.11508e-05	3.22206e-05	31.78	-82	0.669886	31.78	-82	0.6695
Garcinia madruno	0.00268107	-8.35258e-06	0.208493	-0.311539	6.64105e-06	-1.25772	-8.62661e-06	-2.5969e-05	5.26685e-06	31.68	-189	0.695769	31.68	-189	0.698
Garcinia ovalifolia	NA	NA	NA	NA	NA	NA	-9.15304e-05	-9.15304e-05	-9.15304e-05	NA	NA	0.68	28.4033	-140	0.68
Geissanthus ambigua	NA	NA	NA	NA	NA	NA	-4.36248e-05	-4.36248e-05	-4.36248e-05	15.92	-602	0.43	15.92	-602	0.43
Geissospermum argenteum	0.00543746	-1.48846e-05	0.0118573	-0.273743	5.91514e-06	-2.51636	-1.60426e-05	-2.9297e-05	-3.05934e-06	62.94	NA	0.782	62.94	-274	0.782
Geissospermum laeve	NA	NA	NA	NA	NA	NA	8.93185e-06	-1.19442e-05	1.56561e-05	NA	NA	0.782	58.3775	-274	0.782
Geissospermum reticulatum	NA	NA	NA	NA	NA	NA	-2.14599e-06	-2.24139e-05	1.18694e-05	60.1	-249	0.782	60.1	-249	0.782
Geissospermum sericeum	0.0112856	7.80069e-05	0.052024	0.691208	4.0149e-05	1.94294	6.4669e-05	8.39863e-06	0.000151311	60.3	-285	0.782	60.3	-285	0.782
Geissospermum urceolatum	0.00153652	8.56438e-06	0.240055	0.557388	7.28977e-06	1.17485	8.52439e-06	-4.09325e-07	2.05096e-05	50.17	NA	0.782	50.17	-274	0.782
Genipa americana	NA	NA	NA	NA	NA	NA	-1.63475e-05	-3.10039e-05	-3.91599e-06	48.36	-314	0.64	48.36	-314	0.64
Geonoma baculifera	NA	NA	NA	NA	NA	NA	-0.000302857	-0.000302857	-0.000302857	NA	NA	NA	25.6685	-163	0.393
Geonoma brongniartii	NA	NA	NA	NA	NA	NA	-1.24934e-05	-1.24934e-05	-1.24934e-05	NA	NA	0.393	25.6685	-163	0.393
Gloeospermum equatoriense	NA	NA	NA	NA	NA	NA	-0.00014328	-0.00014328	-0.00014328	NA	0	0.665	22.21	0	0.665
Gloeospermum sphaerocarpum	NA	NA	NA	NA	NA	NA	-7.99418e-06	-4.6274e-05	2.87574e-05	NA	NA	0.665	22.21	-7	0.665
Glycydendron amazonicum	0.0026025	-4.01748e-06	0.642666	-0.15437	8.65883e-06	-0.463975	-6.99144e-06	-2.09426e-05	6.93452e-06	54.53	-106	0.681	54.53	-106	0.681
Goupia glabra	0.00519767	-9.75827e-06	0.44067	-0.187743	1.26556e-05	-0.771062	-4.06097e-06	-2.49875e-05	1.4154e-05	84.94	-85	0.727	84.94	-85	0.727
Grias neuberthii	0.0123952	-7.05821e-05	0.0783881	-0.569431	4.01008e-05	-1.76012	-6.97499e-05	-0.000142544	-2.64333e-06	28.095	0	0.62	28.095	0	0.62
Guapira costaricana	NA	NA	NA	NA	NA	NA	-0.000196513	-0.000196513	-0.000196513	NA	-259	0.591	29.7875	-259	0.591
Guapira myrtiflora	NA	NA	NA	NA	NA	NA	-7.89519e-05	-7.89519e-05	-7.89519e-05	NA	NA	0.591	29.7875	-238	0.591
Guapira salicifolia	NA	NA	NA	NA	NA	NA	-3.15663e-05	-8.64593e-05	4.44051e-08	NA	NA	0.591	29.7875	-238	0.591
Guapira tomentosa	NA	NA	NA	NA	NA	NA	2.91265e-07	-6.35512e-07	1.40222e-06	NA	NA	0.4	29.7875	-238	0.4
Guarea carinata	0.00173607	-3.64955e-06	0.838455	-0.210219	1.79014e-05	-0.20387	-6.08816e-06	-2.77321e-05	2.58978e-05	35.74	0	0.616	35.74	0	0.616
Guarea caulobotrys	NA	NA	NA	NA	NA	NA	2.96462e-05	2.96462e-05	2.96462e-05	NA	NA	0.616	35.6557	-102	0.616
Guarea cinnamomea	NA	NA	NA	NA	NA	NA	5.59888e-05	9.88208e-06	8.90009e-05	NA	-2	0.616	35.6557	-2	0.616
Guarea convergens	0.00211672	-1.74411e-05	0.333064	-0.823969	1.80184e-05	-0.967961	-1.60732e-05	-4.64854e-05	9.31172e-06	37.095	NA	0.616	37.095	-102	0.616
Guarea ecuadoriensis	NA	NA	NA	NA	NA	NA	3.08838e-06	-2.30625e-06	7.67664e-06	NA	-36	0.616	35.6557	-36	0.616
Guarea glabra	0.00301423	-4.18202e-05	0.129405	-1.38743	2.75777e-05	-1.51645	-3.40534e-05	-9.20741e-05	2.09795e-05	41.45	-295	0.503	41.45	-295	0.503
Guarea gomma	0.00353009	1.6703e-05	0.57252	0.47316	2.95971e-05	0.564345	1.56412e-05	-4.07849e-05	7.00568e-05	41.38	-155	0.65	41.38	-155	0.65
Guarea guentheri	NA	NA	NA	NA	NA	NA	-5.831e-06	-2.26865e-05	1.40907e-06	NA	-24	0.616	35.6557	-24	0.616
Guarea guidonia	0.00651889	-2.05271e-05	0.316765	-0.314887	2.0504e-05	-1.00113	-1.9387e-05	-6.79413e-05	2.17269e-05	65	-234	0.54425	65	-234	0.544
Guarea humaitensis	0.00269414	-2.48362e-05	0.17197	-0.92186	1.8183e-05	-1.3659	-2.46773e-05	-5.73425e-05	5.66074e-06	21.42	NA	0.765	21.42	-102	0.765
Guarea juglandiformis	NA	NA	NA	NA	NA	NA	5.03477e-06	1.34269e-06	8.81892e-06	NA	NA	0.616	35.6557	-102	0.616
Guarea kunthiana	0.00402375	-2.42071e-05	0.208352	-0.601607	1.92409e-05	-1.25811	-2.05048e-05	-5.49489e-05	1.17922e-05	42.93	-97	0.575	42.93	-97	0.575
Guarea macrophylla	0.00993901	2.65021e-05	0.488726	0.266647	3.82792e-05	0.692336	2.62629e-05	-4.37007e-05	0.000100224	27.045	-67	0.644435	27.045	-67	0.6305
Guarea pterorhachis	0.00594944	2.70843e-05	0.599116	0.455241	5.15232e-05	0.525672	2.0107e-05	-7.80642e-05	0.000117475	24.05	-29	0.77	24.05	-29	0.77
Guarea pubescens	0.00363744	2.29271e-05	0.070879	0.630308	1.26932e-05	1.80625	2.40056e-05	3.5069e-06	4.9946e-05	27.18	-2	0.531	27.18	-2	0.531
Guarea purusana	0.00409704	-4.37141e-05	0.0340667	-1.06697	2.06268e-05	-2.11928	-4.61145e-05	-8.42226e-05	-7.03702e-06	43.81	0	0.77	43.81	0	0.77
Guarea scabra	0.00143748	3.24804e-05	0.0471153	2.25953	1.63607e-05	1.98526	3.5172e-05	1.27264e-06	8.36726e-05	23.475	0	0.74	23.475	0	0.74
Guarea silvatica	0.00277171	1.80365e-06	0.958057	0.0650734	3.42955e-05	0.0525914	2.13065e-06	-4.50535e-05	5.99739e-05	45.875	0	0.616	45.875	0	0.616
Guarea trunciflora	0.00228132	-1.35695e-05	0.275671	-0.594812	1.2448e-05	-1.0901	-9.69425e-06	-3.13767e-05	9.70447e-06	22.73	-2	0.616	22.73	-2	0.616
Guarea velutina	NA	NA	NA	NA	NA	NA	1.70456e-05	1.70456e-05	1.70456e-05	NA	NA	0.616	35.6557	-102	0.616
Guatteria acutissima	NA	NA	NA	NA	NA	NA	-6.45091e-05	-8.4169e-05	-4.20233e-05	78.25	-120	0.45	78.25	-120	0.45
Guatteria alutacea	NA	NA	NA	NA	NA	NA	-6.78441e-06	-6.67846e-05	3.83251e-05	NA	NA	0.576	39.1646	-80	0.576
Guatteria anthracina	NA	NA	NA	NA	NA	NA	4.44051e-08	4.44051e-08	4.44051e-08	NA	NA	0.576	39.1646	-80	0.576
Guatteria atra	NA	NA	NA	NA	NA	NA	-0.000224284	-0.000224284	-0.000224284	NA	NA	0.576	39.1646	-80	0.576
Guatteria boliviana	NA	NA	NA	NA	NA	NA	6.52245e-05	-4.34691e-05	0.000157295	NA	NA	0.576	39.1646	-80	0.576
Guatteria citriodora	0.00100431	1.74076e-05	0.566202	1.73329	3.03451e-05	0.573653	1.27709e-05	-2.371e-05	5.68848e-05	NA	-22	0.576	39.1646	-22	0.576
Guatteria decurrens	NA	NA	NA	NA	NA	NA	1.25121e-05	1.25121e-05	1.25121e-05	NA	-3	0.576	39.1646	-3	0.576
Guatteria discolor	0.000647371	9.39211e-06	0.55363	1.45081	1.58562e-05	0.59233	9.29614e-06	-1.14538e-05	3.06368e-05	NA	NA	0.576	39.1646	-80	0.576
Guatteria duckeana	NA	NA	NA	NA	NA	NA	-0.000205653	-0.000205653	-0.000205653	NA	-2	0.576	39.1646	-2	0.576
Guatteria elata	0.00262049	3.88535e-06	0.924336	0.148268	4.09096e-05	0.0949739	-1.83773e-06	-7.36768e-05	6.41155e-05	36.18	-3	0.576	36.18	-3	0.576
Guatteria glaberrima	0.00236435	-2.58173e-05	0.629094	-1.09194	5.34516e-05	-0.483003	-4.00095e-05	-0.00013186	5.28389e-05	NA	0	0.576	39.1646	0	0.576
Guatteria guentheri	0.00445965	-3.72742e-05	0.46363	-0.83581	5.08597e-05	-0.732883	-2.87436e-05	-0.000114345	4.33489e-05	42.52	-133	0.576	42.52	-133	0.576
Guatteria guianensis	0.00111322	2.31228e-05	0.364496	2.0771	2.54984e-05	0.906831	-1.59614e-06	-5.60655e-05	5.35274e-05	17.92	0	0.576	17.92	0	0.576
Guatteria hirsuta	NA	NA	NA	NA	NA	NA	5.47378e-05	5.31229e-06	9.43983e-05	48.3	-91	0.576	48.3	-91	0.576
Guatteria hyposericea	0.00195905	0.000116796	0.00322228	5.96188	3.96497e-05	2.9457	9.44517e-05	3.26263e-05	0.000163536	NA	NA	0.576	39.1646	-80	0.576
Guatteria insculpta	NA	NA	NA	NA	NA	NA	2.04629e-05	2.04629e-05	2.04629e-05	NA	NA	0.576	39.1646	-80	0.576
Guatteria lasiocalyx	NA	NA	NA	NA	NA	NA	6.38407e-05	6.38407e-05	6.38407e-05	NA	NA	0.576	39.1646	-80	0.576
Guatteria maguirei	NA	NA	NA	NA	NA	NA	8.49376e-05	8.49376e-05	8.49376e-05	NA	NA	0.576	39.1646	-80	0.576
Guatteria megalophylla	0.00184013	-1.79942e-05	0.598288	-0.977876	3.41534e-05	-0.526864	-9.33588e-06	-6.69349e-05	4.49029e-05	19.37	-10	0.576	19.37	-10	0.576
Guatteria meliodora	NA	NA	NA	NA	NA	NA	5.6084e-05	8.96494e-07	0.000148004	NA	NA	0.576	39.1646	-80	0.576
Guatteria modesta	NA	NA	NA	NA	NA	NA	0.000168602	0.000168602	0.000168602	NA	NA	0.54	39.1646	-80	0.54
Guatteria olivacea	0.00277863	4.73438e-06	0.876882	0.170385	3.05597e-05	0.154923	2.1174e-05	-2.16969e-05	5.86007e-05	32.34	-12	0.456	32.34	-12	0.456
Guatteria poeppigiana	0.00296251	4.2187e-06	0.923211	0.142403	4.37673e-05	0.0963892	2.97398e-06	-5.17862e-05	7.37536e-05	38.58	NA	0.576	38.58	-80	0.576
Guatteria procera	0.00116637	-3.1516e-05	0.0124832	-2.70205	1.26156e-05	-2.49818	-2.74806e-05	-5.01861e-05	-4.70044e-06	NA	NA	0.65	39.1646	-80	0.65
Guatteria pteropus	0.00323752	-1.68513e-05	0.679464	-0.5205	4.0783e-05	-0.413195	-2.01931e-05	-9.95204e-05	4.7776e-05	40.27	-10	0.576	40.27	-10	0.576
Guatteria punctata	NA	NA	NA	NA	NA	NA	7.74403e-05	2.76243e-06	0.000152831	29.6	-53	0.576	29.6	-53	0.576
Guatteria puncticulata	0.00300118	-1.95023e-06	0.95809	-0.0649823	3.71112e-05	-0.0525511	-1.47525e-06	-6.90592e-05	6.62905e-05	NA	-1	0.54	39.1646	-1	0.54
Guatteria ramiflora	NA	NA	NA	NA	NA	NA	0.000181791	-5.21364e-06	0.000452161	NA	-1	0.581778	39.1646	-1	0.5825
Guatteria recurvisepala	NA	NA	NA	NA	NA	NA	-6.85526e-05	-0.00015433	1.55256e-05	NA	0	0.576	39.1646	0	0.576
Guatteria schomburgkiana	0.00193187	-2.52435e-05	0.48052	-1.30669	3.57827e-05	-0.705467	-1.20856e-05	-7.76549e-05	4.38806e-05	51.87	-10	0.598857	51.87	-10	0.588
Guatteria scytophylla	NA	NA	NA	NA	NA	NA	-3.85138e-05	-0.000108536	3.321e-06	41.82	-175	0.515	41.82	-175	0.515
Guatteria tomentosa	NA	NA	NA	NA	NA	NA	5.77862e-05	9.88208e-06	9.10578e-05	NA	NA	0.576	39.1646	-80	0.576
Guatteria trichoclonia	NA	NA	NA	NA	NA	NA	-3.81453e-05	-8.42435e-05	7.51937e-06	NA	NA	0.576	39.1646	-80	0.576
Guatteria umbonata	NA	NA	NA	NA	NA	NA	0.000121249	-3.58327e-05	0.000279846	NA	NA	0.576	39.1646	-80	0.576
Guatteria wachenheimi	NA	NA	NA	NA	NA	NA	4.06722e-06	3.5524e-07	1.55052e-05	NA	NA	0.576	39.1646	-80	0.576
Guatteria xylopioides	NA	NA	NA	NA	NA	NA	-7.71202e-05	-7.71202e-05	-7.71202e-05	NA	NA	0.576	39.1646	-80	0.576
Guazuma crinita	NA	NA	NA	NA	NA	NA	-1.48563e-05	-2.47678e-05	-4.78455e-06	52.32	-220	0.44	52.32	-220	0.44
Guazuma ulmifolia	0.0040781	-5.52645e-05	0.406135	-1.35515	6.65264e-05	-0.830715	-4.33255e-05	-0.000164061	3.64108e-05	43.96	-537	0.533	43.96	-537	0.533
Guettarda spruceana	NA	NA	NA	NA	NA	NA	1.65039e-05	1.65039e-05	1.65039e-05	NA	NA	0.761	36.3532	-290	0.761
Gustavia augusta	0.00390706	2.0415e-05	0.411619	0.522516	2.48646e-05	0.821048	1.9045e-05	-2.3224e-05	6.60613e-05	24.25	-76	0.65	24.25	-76	0.65
Gustavia elliptica	0.00457035	-1.49145e-05	0.486585	-0.326332	2.14366e-05	-0.695751	-1.77678e-05	-6.31886e-05	1.73837e-05	24.1	NA	0.669	24.1	-31	0.669
Gustavia hexapetala	0.0176618	-0.00019488	0.267334	-1.1034	0.000175691	-1.10922	-0.000128109	-0.000437792	2.51644e-05	23.6	-36	0.716	23.6	-36	0.716
Gustavia longifolia	0.00594553	1.53524e-05	0.509324	0.258218	2.32651e-05	0.659891	1.43977e-05	-2.55963e-05	5.70889e-05	23	-4	0.67	23	-4	0.67
Gustavia macarenensis	NA	NA	NA	NA	NA	NA	0.000110181	0.000110181	0.000110181	NA	0	0.67	23.7375	0	0.67
Haploclathra paniculata	NA	NA	NA	NA	NA	NA	1.97642e-05	1.97642e-05	1.97642e-05	NA	NA	0.82	43.412	-112	0.82
Hasseltia floribunda	0.00352287	-1.90048e-05	0.594072	-0.539467	3.566e-05	-0.532944	-7.09734e-06	-8.21865e-05	6.37288e-05	32.825	-119	0.53	32.825	-119	0.53
Haydenia urbaniana	NA	NA	NA	NA	NA	NA	5.71219e-06	-0.000112419	0.000129887	19.575	-162	0.739625	19.575	-162	0.7235
Hebepetalum humiriifolia	NA	NA	NA	NA	NA	NA	-7.91389e-05	-7.91389e-05	-7.91389e-05	NA	NA	0.871	36.975	-175	0.871
Hebepetalum humiriifolium	0.0020679	9.27912e-05	0.0530403	4.48722	4.79642e-05	1.93459	8.02816e-05	8.33909e-06	0.000182605	36.975	-173	0.871	36.975	-173	0.871
Hedyosmum scaberrimum	NA	NA	NA	NA	NA	NA	0.000113456	0.000113456	0.000113456	NA	NA	0.45	45.3171	-140.036	0.45
Heisteria acuminata	0.00618386	-4.37183e-05	0.572438	-0.706974	7.74508e-05	-0.564465	-2.5247e-05	-0.000162534	6.24982e-05	28.535	-148	0.696	28.535	-148	0.696
Heisteria barbata	0.000995371	2.33649e-06	0.837588	0.234735	1.13986e-05	0.20498	-2.28313e-06	-1.78351e-05	1.57892e-05	27.36	0	0.696	27.36	0	0.696
Heisteria densifrons	NA	NA	NA	NA	NA	NA	-5.46552e-06	-1.54908e-05	1.33446e-08	24.3	NA	0.65	24.3	-179	0.65
Heisteria duckei	NA	NA	NA	NA	NA	NA	-5.06154e-06	-1.20778e-05	4.40489e-07	NA	-5	0.696	30.091	-5	0.696
Heisteria laxiflora	0.00332883	-3.74805e-05	0.0178913	-1.12594	1.58289e-05	-2.36786	-2.94351e-05	-5.87735e-05	-9.28001e-06	31.9	NA	0.696	31.9	-179	0.696
Heisteria ovata	0.00525265	-2.07225e-05	0.309295	-0.394516	2.03821e-05	-1.0167	-2.13398e-05	-5.93503e-05	1.59958e-05	38.36	-200	0.587357	38.36	-200	0.618
Heisteria scandens	NA	NA	NA	NA	NA	NA	-6.45513e-06	-6.45513e-06	-6.45513e-06	NA	NA	0.696	30.091	-179	0.696
Heisteria spruceana	0.00157055	4.75674e-05	0.204757	3.02872	3.75104e-05	1.26811	4.65606e-05	-1.35138e-05	0.000111841	NA	-49	0.73	30.091	-49	0.73
Helianthostylis sprucei	0.00540452	4.46239e-06	0.713424	0.0825677	1.21504e-05	0.367262	-5.69713e-07	-2.02419e-05	2.43163e-05	19	NA	0.628	19	-196	0.628
Helicostylis elegans	0.00149381	2.02266e-05	0.655707	1.35403	4.53667e-05	0.445847	4.71161e-06	-4.54421e-05	7.07059e-05	NA	-7	0.65	43.8517	-7	0.65
Helicostylis heterotricha	NA	NA	NA	NA	NA	NA	6.71346e-07	6.71346e-07	6.71346e-07	NA	-3	0.672	43.8517	-3	0.672
Helicostylis pedunculata	0.00182254	1.34184e-05	0.618942	0.736247	2.69797e-05	0.497351	3.29962e-05	4.11068e-06	7.09545e-05	40.24	NA	0.675	40.24	-132	0.675
Helicostylis scabra	0.00126064	7.13088e-05	0.134681	5.65657	4.76696e-05	1.4959	6.02171e-05	-2.00688e-05	0.000164939	53.52	-25	0.735	53.52	-25	0.735
Helicostylis tomentosa	0.00504279	-2.13562e-05	0.130961	-0.4235	1.41401e-05	-1.51032	-1.52261e-05	-4.04242e-05	8.65086e-06	37.795	-165	0.611094	37.795	-165	0.603
Heliocarpus americanus	NA	NA	NA	NA	NA	NA	1.36171e-05	1.18613e-05	1.55518e-05	27.755	-296	0.195	27.755	-296	0.195
Henriettella fascicularis	NA	NA	NA	NA	NA	NA	9.30998e-05	-4.81431e-05	0.000245806	NA	-142	0.48	15.9	-142	0.48
Henriettella flavescens	NA	NA	NA	NA	NA	NA	0.000197694	7.69717e-05	0.000328394	15.9	NA	NA	15.9	-134	0.49
Herrania nitida	NA	NA	NA	NA	NA	NA	4.82709e-05	4.82709e-05	4.82709e-05	NA	NA	0.445	50.5219	-152	0.445
Heterostemon conjugatus	NA	NA	NA	NA	NA	NA	2.33591e-05	6.44336e-06	3.62168e-05	24.675	0	0.66	24.675	0	0.66
Heterostemon mimosoides	NA	NA	NA	NA	NA	NA	1.97642e-05	1.97642e-05	1.97642e-05	NA	0	0.6	24.675	0	0.6
Hevea benthamiana	NA	NA	NA	NA	NA	NA	0.000245555	0.000245555	0.000245555	37.155	NA	0.482	37.155	-66	0.482
Hevea brasiliensis	0.0172312	0.00020558	0.00585037	1.19306	7.45921e-05	2.75605	0.000194125	7.37342e-05	0.000322399	58.96	-193	0.492	58.96	-193	0.492
Hevea guianensis	0.00862548	-1.99394e-05	0.160088	-0.231169	1.4194e-05	-1.40478	-1.7032e-05	-4.21642e-05	7.18243e-06	46.78	-17	0.571	46.78	-17	0.571
Hevea pauciflora	NA	NA	NA	NA	NA	NA	5.78132e-05	-9.70317e-05	0.000213658	31.325	0	0.46	31.325	0	0.46
Hieronyma alchorneoides	0.00413641	-3.24648e-05	0.306256	-0.784856	3.17316e-05	-1.02311	-2.53421e-05	-7.60339e-05	1.94006e-05	69.545	-107	0.612795	69.545	-107	0.5895
Hieronyma oblonga	0.00455587	-8.9448e-05	0.152509	-1.96336	6.25194e-05	-1.43072	-7.9872e-05	-0.000188401	1.57384e-05	51.42	-213	0.603	51.42	-213	0.603
Himatanthus articulatus	0.000688713	1.57236e-05	0.826826	2.28304	7.18713e-05	0.218774	1.13001e-05	-8.87255e-05	0.000103679	39.98	-85	0.536	39.98	-85	0.536
Himatanthus bracteatus	NA	NA	NA	NA	NA	NA	-2.07642e-06	-2.07642e-06	-2.07642e-06	36.385	0	0.53	36.385	0	0.53
Himatanthus stenophyllus	0.00165642	-9.18504e-06	0.117031	-0.554511	5.86021e-06	-1.56736	-8.33018e-06	-2.04522e-05	5.13408e-08	NA	NA	0.502	38.735	-106	0.502
Himatanthus sucuuba	0.00628472	-2.35897e-05	0.467778	-0.37535	3.24883e-05	-0.726099	-1.06074e-05	-6.57808e-05	3.93357e-05	39.84	-135	0.462	39.84	-135	0.462
Hippocratea volubilis	NA	NA	NA	NA	NA	NA	-0.000404611	-0.000404611	-0.000404611	NA	NA	NA	27.151	-194	0.702
Hippotis albiflora	NA	NA	NA	NA	NA	NA	-1.1619e-05	-0.000133821	0.000131476	27.85	0	0.628	27.85	0	0.628
Hippotis brevipes	NA	NA	NA	NA	NA	NA	-1.77149e-06	-1.77149e-06	-1.77149e-06	NA	NA	0.628	27.85	0	0.628
Hirtella araguariensis	NA	NA	NA	NA	NA	NA	-8.48685e-05	-8.48685e-05	-8.48685e-05	NA	NA	0.798	34.6781	-221	0.798
Hirtella bicornis	0.0039254	-4.20792e-05	0.0468962	-1.07197	2.11747e-05	-1.98724	-2.81897e-05	-6.62586e-05	-2.05708e-06	33.85	-77	0.9	33.85	-77	0.9
Hirtella caduca	NA	NA	NA	NA	NA	NA	0.000110881	0.000110881	0.000110881	NA	NA	0.798	34.6781	-221	0.798
Hirtella conduplicata	NA	NA	NA	NA	NA	NA	7.79713e-06	8.93243e-07	1.87776e-05	NA	NA	0.798	34.6781	-221	0.798
Hirtella davisii	NA	NA	NA	NA	NA	NA	-0.000159685	-0.000159685	-0.000159685	NA	NA	NA	34.6781	-221	0.80908
Hirtella elongata	NA	NA	NA	NA	NA	NA	-4.51057e-05	-0.000189525	6.38407e-05	NA	-26	0.798	34.6781	-26	0.798
Hirtella eriandra	NA	NA	NA	NA	NA	NA	7.92325e-05	4.40946e-06	0.000265907	NA	-226	0.798	34.6781	-226	0.798
Hirtella excelsa	0.00200202	7.67236e-06	0.577712	0.38323	1.37811e-05	0.556729	1.07406e-05	-1.4605e-05	3.81884e-05	39.42	-160	0.798	39.42	-160	0.798
Hirtella fasciculata	NA	NA	NA	NA	NA	NA	7.76254e-06	9.2081e-07	1.3004e-05	NA	NA	0.798	34.6781	-221	0.798
Hirtella glandulosa	NA	NA	NA	NA	NA	NA	2.61317e-06	-1.49987e-05	1.39174e-05	44.36	NA	0.92	44.36	-221	0.92
Hirtella hispidula	NA	NA	NA	NA	NA	NA	-1.64855e-06	-4.00254e-06	1.73718e-06	NA	NA	0.798	34.6781	-221	0.798
Hirtella lightioides	NA	NA	NA	NA	NA	NA	1.21523e-05	-2.19221e-06	2.64074e-05	52.52	-221	0.798	52.52	-221	0.798
Hirtella macrosepala	NA	NA	NA	NA	NA	NA	-0.000111494	-0.000111494	-0.000111494	NA	NA	0.798	34.6781	-221	0.798
Hirtella magnifolia	NA	NA	NA	NA	NA	NA	4.02187e-06	-3.17282e-06	1.06246e-05	NA	0	0.798	34.6781	0	0.798
Hirtella mutisii	NA	NA	NA	NA	NA	NA	1.08185e-05	-3.44088e-06	2.83641e-05	NA	-35	0.798	34.6781	-35	0.798
Hirtella obidensis	0.00134508	7.89035e-06	0.316218	0.586607	7.87255e-06	1.00226	7.8813e-06	-6.89061e-07	2.4198e-05	NA	NA	0.798	34.6781	-221	0.798
Hirtella pilosissima	NA	NA	NA	NA	NA	NA	7.72846e-06	-7.95031e-06	3.40698e-05	NA	-30	0.88	34.6781	-30	0.88
Hirtella piresii	NA	NA	NA	NA	NA	NA	1.78649e-06	1.78649e-06	1.78649e-06	NA	NA	0.798	34.6781	-221	0.798
Hirtella racemosa	0.00294614	-6.21024e-06	0.820754	-0.210792	2.74092e-05	-0.226575	-1.08922e-05	-5.98228e-05	4.49869e-05	32.45	-268	0.782	32.45	-268	0.782
Hirtella rodriguesii	0.00298917	1.15488e-05	0.579613	0.386356	2.08481e-05	0.55395	1.19511e-05	-2.03411e-05	4.58739e-05	18.44	-1	0.798	18.44	-1	0.798
Hirtella suffulta	NA	NA	NA	NA	NA	NA	4.17983e-08	-1.63247e-07	1.7762e-07	NA	NA	0.798	34.6781	-221	0.798
Hirtella triandra	0.00256005	1.30653e-05	0.571725	0.510355	2.31035e-05	0.565513	1.20698e-05	-2.4901e-05	5.06454e-05	21.935	-348	0.683	21.935	-348	0.683
Holopyxidium latifolium	NA	NA	NA	NA	NA	NA	1.44134e-05	2.0487e-06	3.13221e-05	NA	NA	0.634	51.9858	-56	0.634
Hortia brasiliana	NA	NA	NA	NA	NA	NA	0.000797598	0.000797598	0.000797598	NA	NA	0.842	34.9086	-296	0.842
Hortia longifolia	NA	NA	NA	NA	NA	NA	8.93243e-07	8.93243e-07	8.93243e-07	NA	NA	0.9	34.9086	-296	0.9
Hortia superba	NA	NA	NA	NA	NA	NA	1.16813e-05	-6.46821e-06	5.15214e-05	NA	NA	0.842	34.9086	-296	0.842
Huberodendron swietenioides	0.00116825	5.26242e-05	0.115679	4.50454	3.34511e-05	1.57317	5.58177e-05	-5.9307e-06	0.000115101	99.825	-79	0.564	99.825	-79	0.564
Huertea glandulosa	0.00236658	-1.22512e-06	0.967516	-0.0517673	3.00839e-05	-0.0407233	2.7077e-06	-5.30393e-05	5.56056e-05	64.7	-29	0.429	64.7	-29	0.429
Humiriastrum excelsum	NA	NA	NA	NA	NA	NA	-4.67468e-05	-9.65629e-05	2.37714e-06	37.03	-43	0.75	37.03	-43	0.75
Humiriastrum subcrenatum	NA	NA	NA	NA	NA	NA	1.84785e-05	1.28333e-05	2.17349e-05	NA	NA	NA	37.03	-54	0.72
Hura crepitans	0.00977395	-1.03476e-05	0.572059	-0.105869	1.83136e-05	-0.565022	-3.28225e-06	-4.72886e-05	3.36883e-05	125.82	-531	0.366	125.82	-531	0.366
Hydrochorea corymbosa	NA	NA	NA	NA	NA	NA	-1.54264e-05	-5.19956e-05	2.30617e-05	NA	-48	0.528667	52.1045	-48	0.5245
Hymenaea courbaril	0.00225616	1.81913e-05	0.213825	0.806296	1.46337e-05	1.24312	1.57119e-05	-3.83024e-06	4.52786e-05	89.91	-269	0.782	89.91	-269	0.782
Hymenaea intermedia	NA	NA	NA	NA	NA	NA	-7.31586e-06	-2.02356e-05	2.28945e-07	NA	NA	0.82	60.0775	-159	0.82
Hymenaea oblongifolia	0.00243668	2.18712e-06	0.914301	0.0897581	2.03235e-05	0.107615	-3.24668e-06	-4.35761e-05	3.36034e-05	57.68	-29	0.736125	57.68	-29	0.7335
Hymenaea parvifolia	0.002567	1.00058e-05	0.492514	0.389788	1.45791e-05	0.686316	5.97542e-06	-1.67543e-05	2.76018e-05	68.52	-214	0.877	68.52	-214	0.877
Hymenaea reticulata	NA	NA	NA	NA	NA	NA	2.52915e-05	-6.27597e-07	6.58282e-05	24.2	NA	0.795	24.2	-159	0.795
Hymenolobium excelsum	NA	NA	NA	NA	NA	NA	-3.47748e-06	-1.19442e-05	4.28082e-06	NA	NA	0.65	52.425	-137	0.65
Hymenolobium flavum	NA	NA	NA	NA	NA	NA	-5.13242e-06	-1.19442e-05	6.89626e-07	NA	NA	0.687	52.425	-137	0.687
Hymenolobium heterocarpum	NA	NA	NA	NA	NA	NA	7.30043e-05	-2.07642e-06	0.000171245	39.72	NA	0.651	39.72	-137	0.651
Hymenolobium modestum	NA	NA	NA	NA	NA	NA	3.4221e-06	3.4221e-06	3.4221e-06	NA	NA	0.671	52.425	-137	0.671
Hymenolobium nitidum	0.00151118	3.26495e-05	0.135069	2.16054	2.18478e-05	1.49441	1.83738e-05	-1.49544e-05	5.9028e-05	46.255	0	0.55	46.255	0	0.55
Hymenolobium petraeum	NA	NA	NA	NA	NA	NA	2.66922e-05	-9.25876e-06	0.000130954	71.3	NA	0.712	71.3	-137	0.712
Hymenolobium pulcherrimum	NA	NA	NA	NA	NA	NA	-4.51567e-05	-0.000104081	1.70349e-05	NA	-14	0.635	52.425	-14	0.635
Hymenolobium sericeum	NA	NA	NA	NA	NA	NA	0.000146246	-4.99828e-05	0.000372891	NA	NA	0.651	52.425	-137	0.651
Ilex inundata	NA	NA	NA	NA	NA	NA	-2.07642e-06	-2.07642e-06	-2.07642e-06	NA	-238	0.577	28.125	-238	0.577
Ilex nayana	NA	NA	NA	NA	NA	NA	1.3351e-05	-6.58446e-06	3.01866e-05	28.125	-4	0.577	28.125	-4	0.577
Ilex petiolaris	NA	NA	NA	NA	NA	NA	1.97642e-05	1.97642e-05	1.97642e-05	NA	NA	0.49	28.125	-137	0.49
Ilex vismiifolia	NA	NA	NA	NA	NA	NA	-1.75413e-05	-2.60011e-05	-9.36413e-06	NA	0	0.577	28.125	0	0.577
Inga acicularis	NA	NA	NA	NA	NA	NA	3.70001e-05	3.70001e-05	3.70001e-05	NA	NA	NA	38.9983	-107	0.581602
Inga acreana	0.00213422	-2.42905e-05	0.300842	-1.13814	2.34775e-05	-1.03463	-2.35696e-05	-6.39951e-05	1.38464e-05	45	-55	0.579	45	-55	0.579
Inga acrocephala	0.00201802	-1.85419e-05	0.343924	-0.918815	1.95912e-05	-0.946441	-1.35053e-05	-4.9511e-05	2.33871e-05	32.66	-67	0.513	32.66	-67	0.513
Inga acuminata	NA	NA	NA	NA	NA	NA	7.16026e-06	-9.61008e-05	9.32121e-05	25	-28	0.579	25	-28	0.579
Inga affinis	NA	NA	NA	NA	NA	NA	-1.54568e-05	-1.54568e-05	-1.54568e-05	NA	-199	0.579	38.9983	-199	0.579
Inga aggregata	NA	NA	NA	NA	NA	NA	-3.39803e-05	-3.39803e-05	-3.39803e-05	NA	NA	0.579	38.9983	-107	0.579
Inga alata	NA	NA	NA	NA	NA	NA	-2.5111e-05	-0.000118131	2.17349e-05	NA	0	0.579	38.9983	0	0.579
Inga alba	0.00468248	-6.8281e-05	0.0133396	-1.45822	2.75931e-05	-2.47457	-6.04709e-05	-0.000112714	-1.67496e-05	68	-127	0.586	68	-127	0.586
Inga albicoria	NA	NA	NA	NA	NA	NA	6.60605e-06	6.89626e-07	1.23516e-05	NA	NA	0.579	38.9983	-107	0.579
Inga aliena	NA	NA	NA	NA	NA	NA	-2.07642e-06	-2.07642e-06	-2.07642e-06	NA	NA	0.579	38.9983	-107	0.579
Inga altissima	NA	NA	NA	NA	NA	NA	4.40946e-06	4.40946e-06	4.40946e-06	NA	NA	0.579	38.9983	-107	0.579
Inga amazonica	NA	NA	NA	NA	NA	NA	4.44051e-08	4.44051e-08	4.44051e-08	NA	NA	0.579	38.9983	-107	0.579
Inga aria	NA	NA	NA	NA	NA	NA	-5.32208e-06	-9.01475e-05	7.21325e-05	NA	NA	0.606	38.9983	-107	0.606
Inga auristellae	0.00217923	5.04869e-05	3.44273e-05	2.31674	1.2189e-05	4.14201	4.86114e-05	2.92468e-05	7.02404e-05	28.52	-33	0.579	28.52	-33	0.579
Inga bicoloriflora	NA	NA	NA	NA	NA	NA	2.19557e-06	5.24321e-07	5.23807e-06	NA	NA	0.579	38.9983	-107	0.579
Inga bourgonii	0.00143581	6.59111e-05	0.113416	4.59053	4.16361e-05	1.58303	6.73208e-05	-6.22212e-06	0.000141549	33.92	-49	0.545	33.92	-49	0.545
Inga brachyrhachis	NA	NA	NA	NA	NA	NA	-0.000234758	-0.000520902	-1.50003e-05	32.015	-3	0.579	32.015	-3	0.579
Inga brachystachys	NA	NA	NA	NA	NA	NA	1.01098e-06	1.7762e-07	2.75065e-06	NA	-2	0.579	38.9983	-2	0.579
Inga bracteosa	NA	NA	NA	NA	NA	NA	-0.000186649	-0.000186649	-0.000186649	NA	NA	0.579	38.9983	-107	0.579
Inga capitata	0.00285741	2.87075e-05	0.189589	1.00467	2.18841e-05	1.3118	2.94024e-05	-4.19651e-06	6.18143e-05	38.275	-131	0.591668	38.275	-131	0.5855
Inga chartacea	0.00391391	-7.67924e-05	0.0192722	-1.96204	3.28141e-05	-2.34022	-8.76517e-05	-0.000159846	-2.66494e-05	42.45	-78	0.512	42.45	-78	0.512
Inga ciliata	NA	NA	NA	NA	NA	NA	-4.64293e-05	-9.51302e-05	1.5604e-06	NA	0	0.579	38.9983	0	0.579
Inga cinnamomea	0.00259952	-2.55076e-05	0.358695	-0.981244	2.77905e-05	-0.917854	-3.83006e-05	-7.34445e-05	3.33856e-06	35.42	-33	0.528	35.42	-33	0.528
Inga cordatoalata	-0.000231895	7.05856e-05	0.0355649	30.4386	3.35823e-05	2.10187	3.18186e-05	-2.52677e-05	0.00010433	30.995	-1	0.579	30.995	-1	0.579
Inga cordistipula	NA	NA	NA	NA	NA	NA	-4.85398e-05	-4.85398e-05	-4.85398e-05	NA	NA	0.579	38.9983	-107	0.579
Inga coruscans	0.00375866	-7.75662e-06	0.89539	-0.206366	5.89916e-05	-0.131487	-4.79942e-06	-0.000114688	9.63714e-05	47.775	-58	0.72	47.775	-58	0.72
Inga crassiflora	NA	NA	NA	NA	NA	NA	4.44051e-08	4.44051e-08	4.44051e-08	NA	NA	0.579	38.9983	-107	0.579
Inga cylindrica	NA	NA	NA	NA	NA	NA	-2.33803e-05	-9.18099e-05	3.43913e-06	57.575	-319	0.579	57.575	-319	0.579
Inga densiflora	NA	NA	NA	NA	NA	NA	-4.11909e-05	-0.000115295	3.31219e-05	NA	-37	0.579	38.9983	-37	0.579
Inga disticha	NA	NA	NA	NA	NA	NA	-0.000222074	-0.000222074	-0.000222074	NA	NA	0.579	38.9983	-107	0.579
Inga fanchoniana	NA	NA	NA	NA	NA	NA	-5.77098e-06	-5.77098e-06	-5.77098e-06	NA	NA	0.579	38.9983	-107	0.579
Inga fastuosa	NA	NA	NA	NA	NA	NA	-5.17373e-05	-0.000129889	-7.58382e-06	NA	NA	0.579	38.9983	-107	0.579
Inga flagelliformis	NA	NA	NA	NA	NA	NA	5.66187e-06	8.88101e-08	1.55052e-05	NA	NA	0.579	38.9983	-107	0.579
Inga glandulosa	NA	NA	NA	NA	NA	NA	4.44051e-08	4.44051e-08	4.44051e-08	NA	NA	0.579	38.9983	-107	0.579
Inga glomeriflora	NA	NA	NA	NA	NA	NA	7.41592e-05	-6.32182e-05	0.000240834	NA	0	0.579	38.9983	0	0.579
Inga gracilifolia	0.00273973	-6.0696e-07	0.975462	-0.022154	1.97328e-05	-0.030759	2.93208e-06	-2.21502e-05	3.18249e-05	45.42	-5	0.579	45.42	-5	0.579
Inga gracilior	NA	NA	NA	NA	NA	NA	2.83641e-05	2.83641e-05	2.83641e-05	NA	-38	0.579	38.9983	-38	0.579
Inga heterophylla	0.00310882	-6.36974e-05	0.28684	-2.04893	5.98053e-05	-1.06508	-4.43695e-05	-0.000150624	3.73869e-05	42.1	-206	0.56	42.1	-206	0.56
Inga huberi	0.00216046	6.04637e-05	0.166213	2.79865	4.36726e-05	1.38448	6.98297e-05	3.57335e-06	0.000142332	49.54	NA	0.53	49.54	-107	0.53
Inga ilta	NA	NA	NA	NA	NA	NA	-7.95031e-06	-7.95031e-06	-7.95031e-06	NA	0	0.579	38.9983	0	0.579
Inga ingoides	NA	NA	NA	NA	NA	NA	-0.000147461	-0.000421771	5.03695e-05	29.76	-31	0.502636	29.76	-31	0.537
Inga interrupta	NA	NA	NA	NA	NA	NA	-7.9145e-05	-7.9145e-05	-7.9145e-05	NA	NA	0.579	38.9983	-107	0.579
Inga jenmanii	NA	NA	NA	NA	NA	NA	1.46487e-05	2.78909e-06	2.46178e-05	NA	NA	0.579	38.9983	-107	0.579
Inga killipiana	NA	NA	NA	NA	NA	NA	3.40698e-05	3.40698e-05	3.40698e-05	NA	NA	0.579	38.9983	-107	0.579
Inga lallensis	NA	NA	NA	NA	NA	NA	1.19785e-05	-1.43674e-05	4.82709e-05	NA	-5	0.579	38.9983	-5	0.579
Inga lateriflora	NA	NA	NA	NA	NA	NA	-1.1286e-05	-2.38885e-05	-7.58382e-06	36.52	NA	0.562	36.52	-107	0.562
Inga laurina	0.00277377	-2.27307e-05	0.498358	-0.819489	3.35719e-05	-0.677076	-1.36778e-05	-7.05772e-05	4.75021e-05	41.21	-157	0.62	41.21	-157	0.62
Inga leiocalycina	0.00305528	-6.36604e-05	4.8198e-07	-2.08362	1.26477e-05	-5.03335	-5.60227e-05	-8.07784e-05	-3.31545e-05	60	-40	0.564	60	-40	0.5695
Inga leptingoides	NA	NA	NA	NA	NA	NA	-0.000457229	-0.000457229	-0.000457229	NA	NA	0.579	38.9983	-107	0.579
Inga lineata	NA	NA	NA	NA	NA	NA	5.17578e-05	5.17578e-05	5.17578e-05	NA	NA	0.579	38.9983	-107	0.579
Inga longiflora	NA	NA	NA	NA	NA	NA	-0.000125775	-0.000125775	-0.000125775	NA	NA	0.579	38.9983	-107	0.579
Inga longipedunculata	NA	NA	NA	NA	NA	NA	3.89837e-05	1.23516e-05	0.000109518	NA	NA	0.579	38.9983	-107	0.579
Inga longipes	NA	NA	NA	NA	NA	NA	9.93449e-05	9.93449e-05	9.93449e-05	NA	NA	0.579	38.9983	-107	0.579
Inga lopadadenia	NA	NA	NA	NA	NA	NA	-0.000134383	-0.000143398	-0.00012495	NA	NA	0.579	38.9983	-107	0.579
Inga loretana	NA	NA	NA	NA	NA	NA	-5.88722e-05	-5.88722e-05	-5.88722e-05	NA	NA	NA	38.9983	-107	0.581602
Inga macrophylla	NA	NA	NA	NA	NA	NA	-2.72557e-05	-0.000148187	4.12007e-05	31.3	-100	0.579	31.3	-100	0.579
Inga marginata	0.000962427	-5.87369e-06	0.769351	-0.6103	2.00314e-05	-0.293224	-6.67773e-06	-4.20168e-05	2.56947e-05	32.5	-204	0.552	32.5	-204	0.552
Inga megaphylla	NA	NA	NA	NA	NA	NA	-9.48581e-05	-9.48581e-05	-9.48581e-05	NA	NA	0.579	38.9983	-107	0.579
Inga melinonis	NA	NA	NA	NA	NA	NA	1.27021e-05	-5.75515e-05	5.2622e-05	NA	NA	0.54	38.9983	-107	0.54
Inga microcalyx	NA	NA	NA	NA	NA	NA	0.000162353	0.000162353	0.000162353	NA	NA	0.579	38.9983	-107	0.579
Inga multijuga	NA	NA	NA	NA	NA	NA	-9.63078e-05	-0.000129626	-6.1961e-05	NA	-169	0.579	38.9983	-169	0.579
Inga multinervis	NA	NA	NA	NA	NA	NA	3.78474e-05	-0.000165833	0.000145722	47.395	0	0.579	47.395	0	0.579
Inga nobilis	0.00220141	-3.33281e-05	0.259734	-1.51394	2.95719e-05	-1.12702	-3.81829e-05	-0.000100283	2.11987e-05	34.425	-99	0.56	34.425	-99	0.56
Inga nouragensis	NA	NA	NA	NA	NA	NA	-1.41817e-05	-0.000109644	2.14373e-05	NA	NA	0.579	38.9983	-107	0.579
Inga obidensis	NA	NA	NA	NA	NA	NA	-9.80473e-06	-4.84921e-05	3.71526e-05	NA	NA	0.579	38.9983	-107	0.579
Inga panurensis	NA	NA	NA	NA	NA	NA	-3.11032e-06	-1.00239e-05	3.4221e-06	NA	NA	0.579	38.9983	-107	0.579
Inga paraensis	0.00327702	3.57306e-05	0.0894974	1.09034	2.10421e-05	1.69805	3.06889e-05	-4.19346e-06	6.73573e-05	38.6	NA	0.82	38.6	-107	0.82
Inga pavoniana	0.00280906	-7.49545e-05	0.000139778	-2.66831	1.96805e-05	-3.80856	-7.48208e-05	-0.000106969	-4.0184e-05	NA	-124	0.579	38.9983	-124	0.579
Inga pezizifera	0.00314009	-5.37363e-05	0.279322	-1.7113	4.96711e-05	-1.08184	-5.06908e-05	-0.000138294	1.69905e-05	45.1	-179	0.605133	45.1	-179	0.593
Inga pilosula	NA	NA	NA	NA	NA	NA	-4.56841e-05	-9.02644e-05	1.02315e-05	NA	-205	0.579	38.9983	-205	0.579
Inga poeppigiana	NA	NA	NA	NA	NA	NA	-4.87986e-05	-0.000167449	1.5604e-06	NA	-22	0.579	38.9983	-22	0.579
Inga pruriens	NA	NA	NA	NA	NA	NA	1.83937e-05	-5.01328e-05	8.11785e-05	NA	0	0.579	38.9983	0	0.579
Inga punctata	0.00242704	-1.89646e-05	0.462792	-0.781388	2.58283e-05	-0.734258	-1.96971e-05	-7.01983e-05	3.30632e-05	47.94	-94	0.56	47.94	-94	0.56
Inga quaternata	NA	NA	NA	NA	NA	NA	-6.79862e-05	-0.000153495	1.37315e-05	NA	-226	0.579	38.9983	-226	0.579
Inga racemiflora	NA	NA	NA	NA	NA	NA	-7.6094e-06	-7.6094e-06	-7.6094e-06	NA	NA	0.579	38.9983	-107	0.579
Inga retinocarpa	NA	NA	NA	NA	NA	NA	8.88101e-08	8.88101e-08	8.88101e-08	NA	NA	0.579	38.9983	-107	0.579
Inga rubiginosa	0.00299753	-1.53843e-05	0.709953	-0.513231	4.13645e-05	-0.37192	-9.52698e-06	-7.60737e-05	5.19163e-05	36.225	NA	0.662	36.225	-107	0.662
Inga ruiziana	0.00307591	-2.5084e-05	0.435505	-0.815499	3.21669e-05	-0.779807	-2.46634e-05	-8.24396e-05	3.65585e-05	37.32	-64	0.579	37.32	-64	0.579
Inga rusbyi	NA	NA	NA	NA	NA	NA	-4.40629e-05	-7.16398e-05	-1.13433e-05	NA	0	0.579	38.9983	0	0.579
Inga sapindoides	NA	NA	NA	NA	NA	NA	-2.24997e-05	-9.25285e-05	4.40946e-06	38.475	-144	0.579	38.475	-144	0.579
Inga sarmentosa	NA	NA	NA	NA	NA	NA	1.01427e-05	6.89626e-07	1.54341e-05	NA	NA	0.579	38.9983	-107	0.579
Inga semialata	NA	NA	NA	NA	NA	NA	-3.48654e-05	-0.000137268	9.93449e-05	43.62	-106	0.579	43.62	-106	0.579
Inga sertulifera	0.00271437	-2.87896e-05	0.51503	-1.06064	4.4222e-05	-0.651026	-1.6198e-05	-0.000100515	5.21414e-05	39.5	-81	0.643545	39.5	-81	0.6145
Inga setosa	NA	NA	NA	NA	NA	NA	-5.75008e-05	-0.00013479	0.000105643	NA	-147	0.579	38.9983	-147	0.579
Inga splendens	0.00157732	1.76892e-05	0.453674	1.12147	2.36075e-05	0.749303	2.25999e-05	-2.71396e-05	7.9104e-05	39.58	-351	0.6	39.58	-351	0.6
Inga stenoptera	NA	NA	NA	NA	NA	NA	-1.43782e-05	-7.99583e-05	4.41917e-05	NA	-40	0.579	38.9983	-40	0.579
Inga stipularis	0.00180599	-3.1448e-05	0.026981	-1.74132	1.42184e-05	-2.21179	-2.26378e-05	-5.57848e-05	2.80643e-06	31.275	-96	0.53	31.275	-96	0.53
Inga striata	0.00096847	2.11281e-05	0.331633	2.1816	2.17629e-05	0.97083	1.93814e-05	-1.46753e-05	5.93457e-05	NA	-178	0.579	38.9983	-178	0.579
Inga striolata	NA	NA	NA	NA	NA	NA	1.14197e-05	1.14197e-05	1.14197e-05	NA	NA	0.579	38.9983	-107	0.579
Inga suaveolens	NA	NA	NA	NA	NA	NA	-0.000142506	-0.000170748	-0.000126082	NA	0	0.579	38.9983	0	0.579
Inga suberosa	NA	NA	NA	NA	NA	NA	-1.40685e-05	-4.00829e-05	8.94868e-07	NA	NA	0.579	38.9983	-107	0.579
Inga tarapotensis	NA	NA	NA	NA	NA	NA	2.61095e-05	2.61095e-05	2.61095e-05	NA	NA	0.579	38.9983	-107	0.579
Inga tenuistipula	0.00326108	3.06779e-05	0.742114	0.940728	9.32301e-05	0.329056	2.37988e-06	-0.000106098	0.000170349	34.555	-50	0.579	34.555	-50	0.579
Inga tessmannii	NA	NA	NA	NA	NA	NA	2.78226e-05	-2.23278e-05	8.188e-05	NA	-23	0.579	38.9983	-23	0.579
Inga thibaudiana	NA	NA	NA	NA	NA	NA	-6.49857e-05	-9.35215e-05	-1.43674e-05	30.72	-121	0.579	30.72	-121	0.579
Inga tocacheana	NA	NA	NA	NA	NA	NA	-4.04814e-05	-4.04814e-05	-4.04814e-05	NA	NA	0.579	38.9983	-107	0.579
Inga tomentosa	NA	NA	NA	NA	NA	NA	0.000322545	0.000322545	0.000322545	NA	-147	0.579	38.9983	-147	0.579
Inga umbratica	0.00108489	3.42202e-05	0.000219412	3.15427	9.25985e-06	3.69555	3.38928e-05	1.49706e-05	5.87507e-05	19.315	0	0.579	19.315	0	0.579
Inga velutina	0.0026908	-8.85359e-05	0.0313973	-3.29032	4.11412e-05	-2.152	-7.72528e-05	-0.000163452	1.2255e-05	NA	-7	0.579	38.9983	-7	0.579
Inga venusta	NA	NA	NA	NA	NA	NA	-1.07324e-06	-1.07324e-06	-1.07324e-06	NA	NA	0.579	38.9983	-107	0.579
Inga vismiifolia	NA	NA	NA	NA	NA	NA	-2.56227e-05	-8.66346e-05	4.16327e-05	NA	-18	0.579	38.9983	-18	0.579
Inga yasuniana	NA	NA	NA	NA	NA	NA	5.04699e-05	6.34005e-06	8.8376e-05	NA	NA	0.579	38.9983	-107	0.579
Iriartea deltoidea	0.0691211	-0.000261132	0.0517793	-0.377789	0.000134261	-1.94496	-0.000262705	-0.000546272	1.49252e-05	31.3	-113	0.267	31.3	-113	0.267
Iriartella setigera	NA	NA	NA	NA	NA	NA	-9.82439e-06	-9.82439e-06	-9.82439e-06	NA	NA	0.267	25.6685	-163	0.267
Iryanthera coriacea	NA	NA	NA	NA	NA	NA	-3.67227e-05	-5.76629e-05	-1.00239e-05	NA	NA	0.598	30.2732	-95	0.598
Iryanthera crassifolia	0.00393746	2.07799e-05	0.755022	0.52775	6.65971e-05	0.312024	1.71522e-05	-7.3843e-05	0.000119523	17.6	-9	0.598	17.6	-9	0.598
Iryanthera dialyandra	NA	NA	NA	NA	NA	NA	-2.07251e-05	-5.76629e-05	2.73941e-06	NA	NA	0.598	30.2732	-95	0.598
Iryanthera elliptica	0.00159977	7.08565e-05	0.061798	4.42918	3.7937e-05	1.86774	5.488e-05	-7.36582e-06	0.000125583	34.525	-4	0.598	34.525	-4	0.598
Iryanthera grandis	NA	NA	NA	NA	NA	NA	3.1208e-06	3.1208e-06	3.1208e-06	NA	0	0.63	30.2732	0	0.63
Iryanthera hostmannii	0.0124402	-0.00012902	0.0100959	-1.03712	5.0153e-05	-2.57253	-0.00012527	-0.000210583	-5.39483e-05	22.5	0	0.619	22.5	0	0.619
Iryanthera juruensis	0.0093643	3.85074e-05	0.375554	0.411215	4.34563e-05	0.886118	3.53379e-05	-3.25413e-05	0.000108884	28.7	-191	0.633	28.7	-191	0.633
Iryanthera laevis	0.00890371	-3.96553e-05	0.339715	-0.445379	4.15356e-05	-0.954729	-4.59483e-05	-0.000122732	1.74803e-05	33.1	-115	0.615	33.1	-115	0.615
Iryanthera lancifolia	0.00575915	-1.57389e-05	0.64558	-0.273285	3.42217e-05	-0.459911	-1.79585e-05	-8.60602e-05	5.24269e-05	36.46	-3	0.504	36.46	-3	0.504
Iryanthera macrophylla	0.00422565	1.42985e-05	0.746245	0.338374	4.41865e-05	0.323595	6.05016e-06	-7.79609e-05	8.3475e-05	25.7	-1	0.598	25.7	-1	0.598
Iryanthera obovata	NA	NA	NA	NA	NA	NA	-2.86184e-05	-7.69788e-05	2.0172e-05	35.5	NA	0.598	35.5	-95	0.598
Iryanthera olacoides	NA	NA	NA	NA	NA	NA	1.38038e-05	3.9507e-06	2.56942e-05	29.74	NA	0.598	29.74	-95	0.598
Iryanthera paradoxa	0.00702422	-4.99709e-05	0.372439	-0.711408	5.60266e-05	-0.891914	-5.5377e-05	-0.000143715	5.26085e-05	37.18	0	0.598	37.18	0	0.598
Iryanthera paraensis	0.00724268	4.08413e-05	0.514409	0.563898	6.26412e-05	0.651988	4.79811e-05	-7.25701e-05	0.000167044	24.24	-26	0.65	24.24	-26	0.65
Iryanthera polyneura	0.00277565	-1.60633e-05	0.0403112	-0.578722	7.83366e-06	-2.05055	-2.03982e-05	-3.4847e-05	-7.81483e-06	25.35	-3	0.598	25.35	-3	0.598
Iryanthera sagotiana	0.0104785	0.000106518	0.18164	1.01655	7.97459e-05	1.33572	8.89665e-05	-4.46328e-06	0.000225302	36.52	NA	0.572	36.52	-95	0.572
Iryanthera tessmannii	NA	NA	NA	NA	NA	NA	-2.15581e-05	-4.69282e-05	-5.41342e-06	NA	-220	0.598	30.2732	-220	0.598
Iryanthera tricornis	NA	NA	NA	NA	NA	NA	-9.52259e-05	-0.000226602	8.64462e-06	36.71	-3	0.673	36.71	-3	0.673
Isertia coccinea	NA	NA	NA	NA	NA	NA	1.69271e-05	1.69271e-05	1.69271e-05	NA	NA	0.52	36.3532	-80	0.52
Isertia hypoleuca	NA	NA	NA	NA	NA	NA	-9.58723e-05	-9.58723e-05	-9.58723e-05	NA	NA	NA	36.3532	-80	0.52
Ixora peruviana	NA	NA	NA	NA	NA	NA	5.36008e-05	-3.13875e-05	0.000205117	NA	-194	0.628	36.3532	-194	0.628
Ixora sparsifolia	NA	NA	NA	NA	NA	NA	-1.90028e-05	-1.90028e-05	-1.90028e-05	NA	NA	0.628	36.3532	-173	0.628
Jacaranda copaia	0.00461417	-3.27584e-05	0.229173	-0.709953	2.72421e-05	-1.20249	-1.9915e-05	-5.98153e-05	1.29104e-05	56.715	-195	0.351124	56.715	-195	0.3725
Jacaranda glabra	NA	NA	NA	NA	NA	NA	0.0001626	0.0001626	0.0001626	NA	-405	0.394	36.8125	-405	0.394
Jacaranda macrocarpa	NA	NA	NA	NA	NA	NA	-0.000122207	-0.00018489	-4.68207e-06	16.91	-1	0.394	16.91	-1	0.394
Jacaranda obtusifolia	0.00185488	2.40728e-05	0.619211	1.29781	4.84393e-05	0.496969	2.07763e-05	-4.29085e-05	9.59971e-05	NA	-61	0.483	36.8125	-61	0.483
Jacaratia digitata	0.00263853	1.84093e-05	0.470746	0.697709	2.55235e-05	0.721266	2.55795e-05	-2.44689e-05	7.64152e-05	54.18	-294	0.265	54.18	-294	0.265
Jacaratia spinosa	0.00353624	-5.51079e-05	0.231215	-1.55838	4.60293e-05	-1.19724	-3.91964e-05	-0.00012628	1.58293e-05	58.105	-258	0.265	58.105	-258	0.265
Klarobelia anomala	NA	NA	NA	NA	NA	NA	-1.77149e-06	-1.77149e-06	-1.77149e-06	NA	NA	0.39	29.4442	-29	0.39
Klarobelia cauliflora	NA	NA	NA	NA	NA	NA	9.72222e-05	9.72222e-05	9.72222e-05	NA	NA	0.589	29.4442	-29	0.589
Klarobelia lucida	NA	NA	NA	NA	NA	NA	-3.10175e-05	-7.74106e-05	-4.16119e-06	NA	-32	0.39	29.4442	-32	0.39
Kutchubaea semisericea	NA	NA	NA	NA	NA	NA	0.000153421	0.00014502	0.000162767	NA	NA	0.628	36.3532	-1	0.628
Kutchubaea sericantha	NA	NA	NA	NA	NA	NA	5.57057e-05	1.36916e-06	0.000125215	NA	0	0.628	36.3532	0	0.628
Lacistema aggregatum	0.00466372	-5.36645e-05	0.126394	-1.15068	3.51098e-05	-1.52848	-3.71473e-05	-9.54571e-05	1.25811e-05	25.865	-155	0.506	25.865	-155	0.506
Lacistema grandifolium	NA	NA	NA	NA	NA	NA	9.06294e-05	1.56647e-05	0.000240834	NA	NA	0.517	25.865	-140	0.517
Lacistema nena	0.00341868	-0.000107025	0.00199248	-3.13061	3.46209e-05	-3.09135	-8.67275e-05	-0.00014948	-3.29652e-05	NA	-8	0.511	25.865	-8	0.511
Lacistema pubescens	NA	NA	NA	NA	NA	NA	0.000268657	0.000268657	0.000268657	NA	NA	0.511	25.865	-140	0.511
Lacmellea aculeata	0.00402325	-4.24104e-05	0.146765	-1.05413	2.92273e-05	-1.45105	-2.80363e-05	-8.65755e-05	1.15741e-05	19.03	NA	0.513	19.03	-34	0.513
Lacmellea arborescens	0.00203061	-2.38617e-05	0.10193	-1.1751	1.45892e-05	-1.63557	-1.28714e-05	-4.05426e-05	3.56686e-06	27.185	-9	0.513	27.185	-9	0.513
Lacmellea floribunda	NA	NA	NA	NA	NA	NA	3.33293e-05	-2.07642e-06	0.000115639	NA	0	0.49	23.1075	0	0.49
Lacmellea gracilis	NA	NA	NA	NA	NA	NA	7.97246e-06	-2.80491e-05	0.000103135	NA	NA	0.513	23.1075	-34	0.513
Lacmellea lactescens	NA	NA	NA	NA	NA	NA	-4.44122e-06	-5.41342e-06	-3.54298e-06	NA	0	0.6	23.1075	0	0.6
Lacmellea panamensis	NA	NA	NA	NA	NA	NA	2.83641e-05	2.83641e-05	2.83641e-05	NA	-224	0.472	23.1075	-224	0.472
Lacmellea peruviana	NA	NA	NA	NA	NA	NA	0.000266273	0.000256807	0.000275869	NA	-6	0.513	23.1075	-6	0.513
Lacunaria crenata	0.00197339	-6.34459e-06	0.753636	-0.321508	2.02154e-05	-0.313849	-3.29863e-06	-3.31491e-05	2.17989e-05	22.96	-28	0.807	22.96	-28	0.807
Lacunaria jenmanii	0.00174688	-1.95272e-05	0.299239	-1.11783	1.88111e-05	-1.03807	-1.9399e-05	-4.78774e-05	4.91915e-06	25.77	-71	0.803	25.77	-71	0.803
Lacunaria macrostachya	NA	NA	NA	NA	NA	NA	-1.32145e-05	-3.58298e-05	3.06129e-06	NA	NA	0.803	24.365	-61	0.803
Ladenbergia amazonensis	NA	NA	NA	NA	NA	NA	-0.000564288	-0.00134438	0.000117821	49.9	-6	0.49	49.9	-6	0.49
Ladenbergia oblongifolia	NA	NA	NA	NA	NA	NA	3.13905e-05	-0.000108557	0.000218132	NA	-3	0.49	49.9	-3	0.49
Ladenbergia pavonii	NA	NA	NA	NA	NA	NA	0.000164077	0.000164077	0.000164077	NA	NA	0.47	49.9	-5	0.47
Laetia corymbulosa	NA	NA	NA	NA	NA	NA	1.80407e-05	-1.24934e-05	4.97367e-05	NA	NA	0.59	59.81	-120	0.59
Laetia ovalifolia	NA	NA	NA	NA	NA	NA	5.47431e-05	5.47431e-05	5.47431e-05	NA	NA	0.635	59.81	-120	0.635
Laetia procera	0.00276161	5.07193e-06	0.761709	0.183658	1.6726e-05	0.303237	1.00941e-06	-2.41933e-05	3.12524e-05	59.81	-111	0.648	59.81	-111	0.648
Laetia suaveolens	NA	NA	NA	NA	NA	NA	-1.20778e-05	-1.20778e-05	-1.20778e-05	NA	NA	0.64	59.81	-120	0.64
Lafoensia punicifolia	NA	NA	NA	NA	NA	NA	4.96726e-05	-5.98537e-06	0.000124297	NA	NA	0.705	39.94	-208	0.705
Lecointea amazonica	0.00366555	-4.89927e-05	0.19016	-1.33657	3.7396e-05	-1.31011	-4.09548e-05	-0.000103392	1.87728e-05	57.2	-176	0.893	57.2	-176	0.893
Lecointea peruviana	NA	NA	NA	NA	NA	NA	-2.60286e-05	-0.000152364	8.88639e-05	NA	-125	0.893	57.2	-125	0.893
Lecythis barnebyi	0.00355571	-8.01186e-06	0.138191	-0.225324	5.40407e-06	-1.48256	-8.20657e-06	-1.75413e-05	-1.0021e-06	47.33	NA	0.803	47.33	-49	0.803
Lecythis chartacea	0.00168922	-3.18027e-05	0.32377	-1.88269	3.22301e-05	-0.98674	-1.2663e-05	-5.14524e-05	1.14184e-05	72.36	0	0.819	72.36	0	0.819
Lecythis confertiflora	0.0468913	-0.000242064	0.0184635	-0.516223	0.000102735	-2.35619	-0.000188698	-0.000421835	-1.53546e-05	44.3	NA	0.792283	44.3	-49	0.8085
Lecythis corrugata	NA	NA	NA	NA	NA	NA	7.75231e-05	3.63236e-06	0.000152144	38.06	NA	0.777	38.06	-49	0.777
Lecythis gracieana	0.00207514	-6.27174e-06	0.108756	-0.302232	3.91053e-06	-1.60381	-4.39939e-06	-1.1152e-05	5.67722e-09	NA	NA	0.826	55.8859	-49	0.826
Lecythis holcogyne	NA	NA	NA	NA	NA	NA	-0.000132454	-0.000250677	1.04987e-05	NA	NA	0.776	55.8859	-49	0.776
Lecythis idatimon	0.0305535	5.71915e-05	0.598282	0.187185	0.000108549	0.526873	3.83965e-05	-0.00011687	0.000222797	38.7	NA	0.799	38.7	-49	0.799
Lecythis lurida	NA	NA	NA	NA	NA	NA	1.73591e-06	9.2081e-07	2.75065e-06	56.36	NA	0.83	56.36	-49	0.83
Lecythis parvifructa	NA	NA	NA	NA	NA	NA	1.01155e-05	-4.94778e-07	2.64513e-05	NA	NA	0.741	55.8859	-49	0.741
Lecythis persistens	0.0481133	0.000339974	1.32851e-05	0.706612	7.80589e-05	4.35536	0.000295415	0.000169942	0.000474051	26.66	NA	0.86	26.66	-49	0.86
Lecythis pisonis	0.00250272	3.26681e-06	0.25745	0.13053	2.88476e-06	1.13244	-4.94965e-06	-2.4984e-05	5.21977e-06	92.73	-14	0.873333	92.73	-14	0.876
Lecythis poiteaui	0.00463762	-3.18063e-06	0.855129	-0.0685833	1.74206e-05	-0.182578	2.01009e-06	-2.39445e-05	2.55612e-05	49.645	NA	0.802	49.645	-49	0.802
Lecythis prancei	0.00606042	-1.15291e-05	0.66716	-0.190236	2.68088e-05	-0.430049	-1.95513e-05	-5.30254e-05	2.54633e-05	53.55	NA	0.875	53.55	-49	0.875
Lecythis retusa	NA	NA	NA	NA	NA	NA	8.59997e-07	-2.6223e-07	2.73941e-06	NA	NA	0.803	55.8859	-49	0.803
Lecythis zabucajo	0.00326136	-5.07457e-06	0.840765	-0.155596	2.52572e-05	-0.200916	1.361e-06	-2.87969e-05	3.38776e-05	95.05	-94	0.85	95.05	-94	0.85
Leonia crassa	0.0179726	-1.84988e-05	0.466633	-0.102928	2.54116e-05	-0.727968	-6.99736e-05	-0.000244413	1.1679e-05	19.49	-103	0.65	19.49	-103	0.65
Leonia cymosa	0.00145686	-2.22136e-05	0.538483	-1.52476	3.61134e-05	-0.615108	-1.4882e-05	-8.21561e-05	3.08491e-05	NA	0	0.65	24.33	0	0.65
Leonia glycycarpa	0.00977702	-1.03695e-05	0.729536	-0.10606	2.99918e-05	-0.345743	-9.34226e-06	-5.88181e-05	4.07453e-05	29.9	-114	0.6	29.9	-114	0.6
Leonia racemosa	0.00193484	0.000147964	0.0343788	7.64737	6.99395e-05	2.1156	0.000148438	2.41676e-05	0.000286652	23.6	-150	0.633	23.6	-150	0.633
Leonia triandra	NA	NA	NA	NA	NA	NA	2.83641e-05	2.83641e-05	2.83641e-05	NA	-142	0.633	24.33	-142	0.633
Licania adolphoduckei	NA	NA	NA	NA	NA	NA	5.90521e-05	5.90521e-05	5.90521e-05	NA	NA	0.825	45.6834	-64	0.825
Licania affinis	NA	NA	NA	NA	NA	NA	1.93114e-06	-5.97388e-06	1.10786e-05	NA	NA	0.825	45.6834	-64	0.825
Licania alba	0.025498	0.000180264	0.314608	0.706976	0.000179261	1.0056	0.000147928	-0.000110531	0.000406862	43.235	NA	0.887	43.235	-64	0.887
Licania amapaensis	NA	NA	NA	NA	NA	NA	4.44051e-08	4.44051e-08	4.44051e-08	NA	NA	0.825	45.6834	-64	0.825
Licania apetala	0.00459592	-1.82077e-05	0.332226	-0.396171	1.87778e-05	-0.969639	-1.91589e-05	-4.9799e-05	8.52983e-06	36.51	-41	0.764065	36.51	-41	0.795333
Licania arachnoidea	NA	NA	NA	NA	NA	NA	-8.44434e-08	-1.02589e-06	6.71346e-07	NA	-3	0.825	45.6834	-3	0.825
Licania arborea	NA	NA	NA	NA	NA	NA	1.40907e-06	1.40907e-06	1.40907e-06	NA	-138	0.62	45.6834	-138	0.62
Licania blackii	0.00181073	2.02344e-05	0.123635	1.11747	1.31419e-05	1.53969	1.65117e-05	-3.12068e-06	4.16487e-05	40.67	0	0.825	40.67	0	0.825
Licania bracteata	0.00245897	-1.98354e-06	0.863716	-0.0806654	1.1556e-05	-0.171646	-2.25103e-06	-1.92375e-05	1.4643e-05	39.96	0	0.825	39.96	0	0.825
Licania brittoniana	0.00405335	-2.37695e-05	0.418285	-0.586417	2.93669e-05	-0.8094	-2.3285e-05	-8.48773e-05	2.40947e-05	73.66	-116	0.674	73.66	-116	0.674
Licania canescens	0.005583	-1.36771e-05	0.426166	-0.244978	1.71873e-05	-0.79577	-8.60917e-06	-3.90939e-05	2.08338e-05	40.3	-87	0.88	40.3	-87	0.88
Licania cariae	NA	NA	NA	NA	NA	NA	-0.000247768	-0.000247768	-0.000247768	NA	NA	0.825	45.6834	-64	0.825
Licania caudata	0.00216293	-2.11344e-07	0.988701	-0.00977119	1.49235e-05	-0.0141618	-2.97186e-06	-2.48306e-05	2.30393e-05	52.62	0	0.825	52.62	0	0.825
Licania celiae	NA	NA	NA	NA	NA	NA	2.78002e-05	-9.08823e-05	0.00019337	NA	NA	0.825	45.6834	-64	0.825
Licania densiflora	NA	NA	NA	NA	NA	NA	1.18546e-05	-3.73049e-06	2.83082e-05	57.24	NA	NA	57.24	-64	0.831494
Licania divaricata	NA	NA	NA	NA	NA	NA	0.000107446	4.12908e-05	0.000234331	28.41	NA	0.88	28.41	-64	0.88
Licania durifolia	NA	NA	NA	NA	NA	NA	-2.26865e-05	-2.26865e-05	-2.26865e-05	NA	0	0.825	45.6834	0	0.825
Licania egleri	0.00519216	1.00488e-05	0.610961	0.193538	1.97538e-05	0.508702	1.18034e-05	-2.38087e-05	4.93076e-05	44.62	-3	0.825	44.62	-3	0.825
Licania elliptica	NA	NA	NA	NA	NA	NA	-2.6223e-07	-2.6223e-07	-2.6223e-07	NA	NA	0.88	45.6834	-64	0.88
Licania emarginata	NA	NA	NA	NA	NA	NA	5.31229e-06	5.31229e-06	5.31229e-06	NA	0	0.825	45.6834	0	0.825
Licania fanshawei	0.00222649	-2.13449e-05	0.151038	-0.958678	1.48654e-05	-1.43587	-1.52469e-05	-4.24587e-05	5.1614e-07	41.61	NA	0.887	41.61	-64	0.887
Licania gracilipes	NA	NA	NA	NA	NA	NA	2.1721e-05	5.33511e-07	5.11941e-05	NA	NA	0.831	45.6834	-64	0.831
Licania granvillei	NA	NA	NA	NA	NA	NA	-0.000213419	-0.000213419	-0.000213419	NA	-4	NA	45.6834	-4	0.831494
Licania guianensis	0.002627	-1.61957e-06	0.947915	-0.0616507	2.47925e-05	-0.0653248	-2.07531e-06	-5.05273e-05	4.44226e-05	20.85	-22	0.825	20.85	-22	0.825
Licania harlingii	0.00267866	-2.26201e-05	0.691895	-0.844456	5.70804e-05	-0.396285	-2.51957e-05	-0.000115514	6.61331e-05	37.01	-31	0.825	37.01	-31	0.825
Licania heteromorpha	0.00872377	-5.06327e-05	0.0793817	-0.5804	2.88623e-05	-1.75428	-5.16983e-05	-0.000101783	-5.69058e-06	42.79	-30	0.816	42.79	-30	0.816
Licania hirsuta	NA	NA	NA	NA	NA	NA	-9.14076e-06	-1.99474e-05	-3.2898e-07	NA	NA	0.825	45.6834	-64	0.825
Licania hypoleuca	0.0023801	1.14127e-05	0.526324	0.479508	1.80118e-05	0.633627	3.20255e-06	-2.3625e-05	2.56556e-05	38.32	-99	0.909	38.32	-99	0.909
Licania impressa	0.00594654	-2.28935e-05	0.173743	-0.384988	1.683e-05	-1.36028	-2.00395e-05	-5.02445e-05	-2.17041e-06	62.05	NA	0.921	62.05	-64	0.921
Licania intrapetiolaris	NA	NA	NA	NA	NA	NA	-0.000287453	-0.000287453	-0.000287453	36	NA	0.825	36	-64	0.825
Licania irwinii	NA	NA	NA	NA	NA	NA	8.88101e-08	8.88101e-08	8.88101e-08	NA	NA	0.88	45.6834	-64	0.88
Licania klugii	0.00287634	-6.42798e-05	0.0671882	-2.23478	3.51176e-05	-1.83041	-7.45809e-05	-0.0001554	-1.13613e-05	NA	-1	0.825	45.6834	-1	0.825
Licania kunthiana	0.0028287	-3.88789e-05	0.333418	-1.37445	4.01953e-05	-0.967252	-3.16324e-05	-9.7525e-05	2.04296e-05	43.155	-281	0.88	43.155	-281	0.88
Licania laevigata	NA	NA	NA	NA	NA	NA	1.77118e-05	-2.6223e-07	7.95572e-05	NA	NA	0.825	45.6834	-64	0.825
Licania lata	0.00378599	-2.82268e-05	0.114755	-0.745559	1.78971e-05	-1.57717	-2.16092e-05	-5.01719e-05	7.87589e-06	50.81	0	0.825	50.81	0	0.825
Licania latifolia	0.00215942	1.7582e-05	0.0353541	0.8142	8.35533e-06	2.10428	1.81666e-05	6.26019e-06	3.1038e-05	43.9	-76	0.825	43.9	-76	0.825
Licania latistipula	NA	NA	NA	NA	NA	NA	2.65379e-05	2.4733e-05	3.01707e-05	NA	NA	0.825	45.6834	-64	0.825
Licania laxiflora	0.00258094	-1.32199e-05	0.699062	-0.512214	3.41965e-05	-0.386588	-9.4436e-07	-5.59606e-05	4.20011e-05	42.26	NA	1.033	42.26	-64	1.033
Licania licaniiflora	NA	NA	NA	NA	NA	NA	-4.92896e-05	-0.000222346	0.000106874	52.2	-14	0.684091	52.2	-14	0.7475
Licania longipedicellata	NA	NA	NA	NA	NA	NA	-2.8176e-05	-8.92609e-05	9.88208e-06	NA	0	0.825	45.6834	0	0.825
Licania longistyla	0.00226105	-2.53488e-05	0.154345	-1.1211	1.77967e-05	-1.42435	-1.82283e-05	-5.00678e-05	6.92105e-06	35.16	-25	0.825	35.16	-25	0.825
Licania macrocarpa	NA	NA	NA	NA	NA	NA	1.42904e-05	-4.52331e-05	7.3092e-05	NA	-5	0.825	45.6834	-5	0.825
Licania macrophylla	NA	NA	NA	NA	NA	NA	5.94375e-06	5.94375e-06	5.94375e-06	49.36	NA	0.753	49.36	-64	0.753
Licania majuscula	NA	NA	NA	NA	NA	NA	7.66788e-07	4.44051e-08	2.06888e-06	66.74	NA	0.884	66.74	-64	0.884
Licania membranacea	0.0127665	-6.12162e-05	0.245459	-0.479506	5.27066e-05	-1.16145	-1.20538e-05	-0.000126981	7.84647e-05	47.68	NA	0.88	47.68	-64	0.88
Licania micrantha	0.00380013	-2.57619e-05	0.566704	-0.677923	4.49666e-05	-0.572913	-2.4833e-05	-0.000103008	2.86998e-05	43.85	-14	0.836	43.85	-14	0.836
Licania miltonii	NA	NA	NA	NA	NA	NA	1.83973e-06	1.83973e-06	1.83973e-06	NA	NA	0.825	45.6834	-64	0.825
Licania minutiflora	NA	NA	NA	NA	NA	NA	-3.60866e-06	-8.2776e-06	-4.8974e-07	42.61	NA	0.77	42.61	-64	0.77
Licania niloi	0.00239822	2.66145e-07	0.990099	0.0110976	2.14481e-05	0.0124088	3.22968e-07	-3.57212e-05	3.68219e-05	62.755	NA	0.825	62.755	-64	0.825
Licania oblongifolia	0.00381147	4.9124e-06	0.796791	0.128885	1.90771e-05	0.257503	-1.09052e-07	-2.30666e-05	2.69104e-05	49.365	-162	0.804	49.365	-162	0.804
Licania occultans	NA	NA	NA	NA	NA	NA	4.16366e-06	-9.69947e-06	2.84266e-05	NA	NA	0.825	45.6834	-64	0.825
Licania octandra	0.011934	3.48498e-05	0.0989459	0.292021	2.11212e-05	1.64999	3.60205e-05	2.63487e-06	7.30607e-05	48.695	-47	0.825	48.695	-47	0.825
Licania ovalifolia	NA	NA	NA	NA	NA	NA	1.66402e-05	1.90194e-06	4.18481e-05	65.78	NA	0.85	65.78	-64	0.85
Licania pallida	0.00179436	-1.38547e-05	0.194004	-0.772124	1.06671e-05	-1.29882	-1.36666e-05	-3.22567e-05	1.64157e-06	35.51	0	0.88	35.51	0	0.88
Licania paraensis	NA	NA	NA	NA	NA	NA	-7.16344e-06	-9.56909e-06	-4.73869e-06	NA	NA	0.825	45.6834	-64	0.825
Licania parviflora	NA	NA	NA	NA	NA	NA	9.2081e-07	9.2081e-07	9.2081e-07	NA	NA	0.82	45.6834	-64	0.82
Licania parvifolia	NA	NA	NA	NA	NA	NA	1.10684e-05	1.10684e-05	1.10684e-05	NA	NA	0.825	45.6834	-64	0.825
Licania persaudii	NA	NA	NA	NA	NA	NA	3.63236e-06	3.63236e-06	3.63236e-06	NA	NA	0.825	45.6834	-64	0.825
Licania piresii	NA	NA	NA	NA	NA	NA	4.12908e-05	4.12908e-05	4.12908e-05	NA	NA	0.825	45.6834	-64	0.825
Licania prismatocarpa	NA	NA	NA	NA	NA	NA	1.02939e-05	-2.93479e-05	4.07249e-05	NA	NA	0.825	45.6834	-64	0.825
Licania reticulata	NA	NA	NA	NA	NA	NA	2.77433e-05	3.4221e-06	4.38225e-05	NA	0	0.825	45.6834	0	0.825
Licania robusta	NA	NA	NA	NA	NA	NA	2.80652e-05	2.80652e-05	2.80652e-05	NA	NA	0.889	45.6834	-64	0.889
Licania rodriguesii	0.002324	-2.83711e-05	0.207764	-1.22079	2.25215e-05	-1.25974	-2.68538e-05	-7.07799e-05	6.24368e-06	39.1	NA	0.844	39.1	-64	0.844
Licania rufescens	0.000421547	1.76772e-05	0.286183	4.19342	1.65745e-05	1.06653	1.09316e-05	-6.53484e-06	3.79639e-05	NA	NA	0.825	45.6834	-64	0.825
Licania sandwithii	0.00292726	2.10037e-05	0.213754	0.717522	1.68934e-05	1.24331	1.5596e-05	-9.39753e-06	4.84588e-05	40.08	NA	0.882	40.08	-64	0.882
Licania sclerophylla	NA	NA	NA	NA	NA	NA	8.54341e-05	3.45377e-05	0.000193037	NA	NA	0.825	45.6834	-64	0.825
Licania silvae	NA	NA	NA	NA	NA	NA	0.000230451	0.000230451	0.000230451	NA	NA	0.825	45.6834	-64	0.825
Licania sothersiae	NA	NA	NA	NA	NA	NA	5.63719e-07	-2.22559e-06	3.4221e-06	NA	NA	0.839	45.6834	-64	0.839
Licania sprucei	0.00373109	-2.36766e-06	0.795405	-0.0634575	9.13103e-06	-0.259298	-8.06397e-06	-2.80979e-05	8.33296e-06	29.28	NA	0.825	29.28	-64	0.825
Licania triandra	NA	NA	NA	NA	NA	NA	1.97642e-05	1.97642e-05	1.97642e-05	NA	-3	0.825	45.6834	-3	0.825
Licania unguiculata	0.00227468	-5.22336e-07	0.909397	-0.0229631	4.58996e-06	-0.1138	5.28695e-07	-7.91473e-06	7.22864e-06	66.14	0	0.88	66.14	0	0.88
Licania urceolaris	NA	NA	NA	NA	NA	NA	-9.76853e-06	-0.000140705	8.26951e-05	NA	0	0.88	45.6834	0	0.88
Licania wurdackii	NA	NA	NA	NA	NA	NA	0.00022608	0.00022608	0.00022608	NA	NA	0.825	45.6834	-64	0.825
Licaria applanata	NA	NA	NA	NA	NA	NA	-7.73214e-05	-7.73214e-05	-7.73214e-05	NA	NA	0.787	33.389	-135	0.787
Licaria armeniaca	NA	NA	NA	NA	NA	NA	0.000191194	1.60901e-06	0.00059202	NA	NA	0.553	33.389	-135	0.553
Licaria aurea	0.00476678	6.58777e-05	0.289755	1.38202	6.22275e-05	1.05866	6.22207e-05	-3.54132e-05	0.000194697	21.475	-69	0.787	21.475	-69	0.787
Licaria aureosericea	NA	NA	NA	NA	NA	NA	1.01058e-05	1.01058e-05	1.01058e-05	NA	NA	0.787	33.389	-135	0.787
Licaria brasiliensis	NA	NA	NA	NA	NA	NA	-1.48874e-05	-1.7835e-05	-1.19442e-05	NA	NA	0.787	33.389	-135	0.787
Licaria canella	NA	NA	NA	NA	NA	NA	4.49251e-05	2.12802e-05	6.15128e-05	NA	NA	0.787	33.389	-135	0.787
Licaria chrysophylla	0.0024803	-3.24896e-05	0.054585	-1.30991	1.69026e-05	-1.92217	-2.35044e-05	-5.15488e-05	-3.05447e-06	49.13	NA	0.785	49.13	-135	0.785
Licaria debilis	NA	NA	NA	NA	NA	NA	1.00569e-05	1.00569e-05	1.00569e-05	NA	NA	NA	33.389	-135	0.7745
Licaria dolichantha	NA	NA	NA	NA	NA	NA	-0.000229219	-0.000229219	-0.000229219	NA	NA	0.787	33.389	-135	0.787
Licaria guianensis	0.00260799	1.77184e-05	0.518737	0.679388	2.74579e-05	0.645293	1.35889e-05	-2.61949e-05	5.29677e-05	34.755	0	0.748	34.755	0	0.748
Licaria latifolia	NA	NA	NA	NA	NA	NA	9.05306e-05	9.05306e-05	9.05306e-05	NA	0	0.787	33.389	0	0.787
Licaria macrophylla	NA	NA	NA	NA	NA	NA	0.000134446	6.71346e-07	0.000430535	NA	-3	0.787	33.389	-3	0.787
Licaria martiniana	0.0018066	-2.40659e-05	0.328085	-1.33211	2.46078e-05	-0.977979	-1.5318e-05	-5.33482e-05	1.40496e-05	33.61	NA	0.787	33.61	-135	0.787
Licaria oppositifolia	NA	NA	NA	NA	NA	NA	-1.69998e-06	-2.22559e-06	-1.18773e-06	NA	NA	0.787	33.389	-135	0.787
Licaria pachycarpa	0.00236309	-7.79083e-06	0.778154	-0.329688	2.7654e-05	-0.281725	-8.81029e-07	-4.53707e-05	3.19568e-05	27.975	NA	0.787	27.975	-135	0.787
Licaria rodriguesii	-0.000700927	9.90808e-05	0.00925746	14.1357	3.80729e-05	2.6024	6.38428e-05	1.42663e-05	0.000140471	NA	NA	0.787	33.389	-135	0.787
Licaria triandra	NA	NA	NA	NA	NA	NA	1.75534e-05	-5.98537e-06	4.11188e-05	NA	-436	0.685	33.389	-436	0.685
Lindackeria paludosa	0.00538364	-7.79716e-06	0.781043	-0.144831	2.80514e-05	-0.27796	-3.04253e-06	-5.7854e-05	5.3094e-05	20.595	-57	0.56	20.595	-57	0.56
Lissocarpa stenocarpa	NA	NA	NA	NA	NA	NA	0.000196015	0.000196015	0.000196015	NA	NA	0.599	28.6942	-1	0.599
Lonchocarpus glabrescens	NA	NA	NA	NA	NA	NA	-1.05714e-06	-1.05714e-06	-1.05714e-06	NA	NA	0.757	32.415	-271	0.757
Lonchocarpus heptaphyllus	NA	NA	NA	NA	NA	NA	0.000685624	0.000604791	0.000764492	42.6	-711	NA	42.6	-711	0.757
Lonchocarpus seorsus	NA	NA	NA	NA	NA	NA	-0.00015931	-0.00015931	-0.00015931	NA	0	0.757	32.415	0	0.757
Lonchocarpus sericeus	NA	NA	NA	NA	NA	NA	0.000209128	0.000209128	0.000209128	NA	NA	NA	32.415	-271	0.757
Lonchocarpus spiciflorus	0.00444481	-8.67691e-06	0.781381	-0.195215	3.12659e-05	-0.27752	-8.9902e-06	-6.87168e-05	5.20621e-05	22.23	-133	0.757	22.23	-133	0.757
Loreya arborescens	NA	NA	NA	NA	NA	NA	1.30822e-05	5.31229e-06	1.70604e-05	49.615	NA	0.6	49.615	0	0.6
Lorostemon coelhoi	NA	NA	NA	NA	NA	NA	1.35364e-05	9.66015e-07	4.09152e-05	NA	NA	0.669	32.5667	0	0.669
Lorostemon colombianus	NA	NA	NA	NA	NA	NA	2.96462e-05	2.96462e-05	2.96462e-05	NA	0	0.669	32.5667	0	0.669
Loxopterygium sagotii	NA	NA	NA	NA	NA	NA	-1.37257e-05	-4.95244e-05	2.23244e-05	46.99	NA	NA	46.99	-274	0.547273
Luehea cymulosa	NA	NA	NA	NA	NA	NA	5.35239e-05	1.94022e-05	0.000124297	140	-277	0.48	140	-277	0.48
Luehea seemannii	NA	NA	NA	NA	NA	NA	-1.72044e-06	-1.72044e-06	-1.72044e-06	NA	-382	0.417	83	-382	0.417
Luehea speciosa	NA	NA	NA	NA	NA	NA	-4.50803e-05	-0.00010921	3.9012e-05	NA	-261	0.569	83	-261	0.569
Lueheopsis althaeiflora	NA	NA	NA	NA	NA	NA	6.34005e-06	6.34005e-06	6.34005e-06	NA	0	0.498	56.65	0	0.498
Lueheopsis rosea	0.00173003	9.54628e-06	0.412743	0.551797	1.16549e-05	0.819077	7.96032e-06	-7.45454e-06	2.64087e-05	57.225	NA	0.33	57.225	-258	0.33
Lueheopsis rugosa	NA	NA	NA	NA	NA	NA	1.23393e-05	9.06893e-06	1.8455e-05	56.075	-313	0.547	56.075	-313	0.547
Lunania parviflora	0.0108699	3.62519e-05	0.746753	0.333509	0.000112261	0.322924	5.26379e-05	-0.000146074	0.000352264	20.21	-155	0.635	20.21	-155	0.635
Mabea angularis	NA	NA	NA	NA	NA	NA	4.01266e-05	-9.13243e-06	0.000125456	NA	0	0.608	30.503	0	0.608
Mabea caudata	0.00399237	-2.9851e-05	0.302698	-0.747701	2.89628e-05	-1.03067	-1.30675e-05	-8.02659e-05	5.93002e-05	NA	NA	0.608	30.503	-74	0.608
Mabea klugii	NA	NA	NA	NA	NA	NA	3.47449e-05	-4.5833e-06	6.95633e-05	NA	0	0.608	30.503	0	0.608
Mabea nitida	NA	NA	NA	NA	NA	NA	5.64083e-05	-1.13433e-05	0.000155123	37.49	-46	0.647	37.49	-46	0.647
Mabea occidentalis	0.0109809	-0.000241813	0.00970481	-2.20212	9.35023e-05	-2.58617	-0.000212878	-0.000396503	-9.9357e-05	35.38	-18	0.608	35.38	-18	0.608
Mabea piriri	0.00953033	-0.00013979	0.0299711	-1.46679	6.44051e-05	-2.17047	-0.00012674	-0.00028282	-8.66601e-06	31.74	-63	0.605778	31.74	-63	0.603
Mabea speciosa	0.0074115	0.000122547	0.000716054	1.65347	3.62205e-05	3.38336	0.000103462	4.2406e-05	0.000176912	23.14	-29	0.635	23.14	-29	0.635
Mabea subsessilis	NA	NA	NA	NA	NA	NA	-3.44807e-05	-3.44807e-05	-3.44807e-05	NA	NA	0.6	30.503	-74	0.6
Mabea taquari	NA	NA	NA	NA	NA	NA	-0.000272489	-0.000272489	-0.000272489	NA	NA	NA	30.503	-74	0.613769
Maburea trinervis	NA	NA	NA	NA	NA	NA	0.000244943	0.000244943	0.000244943	24.42	NA	0.818	24.42	-124	0.818
Machaerium aristulatum	NA	NA	NA	NA	NA	NA	-0.000129362	-0.000129362	-0.000129362	NA	NA	0.495	39.92	-431	0.495
Machaerium floribundum	NA	NA	NA	NA	NA	NA	-4.59135e-05	-8.10861e-05	-7.95031e-06	NA	NA	0.495	39.92	-431	0.495
Machaerium quinata	NA	NA	NA	NA	NA	NA	-3.19245e-05	-5.88722e-05	-5.41342e-06	NA	NA	0.495	39.92	-431	0.495
Maclura tinctoria	NA	NA	NA	NA	NA	NA	-0.000103236	-0.000103236	-0.000103236	53.785	-549	0.753	53.785	-549	0.753
Macoubea guianensis	0.00111303	1.71682e-05	0.740304	1.54247	5.17971e-05	0.33145	-2.28769e-05	-8.22365e-05	2.64027e-05	50.9	-24	0.414	50.9	-24	0.414
Macoubea sprucei	NA	NA	NA	NA	NA	NA	-0.000224646	-0.000224646	-0.000224646	NA	0	0.5	50.9	0	0.5
Macrocnemum roseum	0.00285902	-1.39329e-05	0.544314	-0.487332	2.29801e-05	-0.606303	-1.33029e-05	-5.68791e-05	2.76423e-05	56.3	-164	0.45	56.3	-164	0.45
Macrolobium acaciifolium	NA	NA	NA	NA	NA	NA	-6.25598e-05	-0.000249005	8.81892e-06	NA	-9	0.5615	35.7883	-9	0.5825
Macrolobium arenarium	NA	NA	NA	NA	NA	NA	1.25121e-05	1.25121e-05	1.25121e-05	NA	NA	0.614	35.7883	-11	0.614
Macrolobium bifolium	0.00508002	1.04542e-05	0.834289	0.205791	4.99715e-05	0.209203	1.88426e-05	-6.15062e-05	9.15004e-05	31.86	0	0.65	31.86	0	0.65
Macrolobium canaliculatum	NA	NA	NA	NA	NA	NA	1.3448e-05	1.3448e-05	1.3448e-05	NA	NA	0.614	35.7883	-11	0.614
Macrolobium gracile	0.0148132	-2.23248e-05	0.64357	-0.150709	4.82475e-05	-0.462713	-9.98189e-06	-0.00013385	9.23366e-05	37.64	-13	0.614	37.64	-13	0.614
Macrolobium ischnocalyx	NA	NA	NA	NA	NA	NA	-0.000231464	-0.000231464	-0.000231464	NA	0	0.614	35.7883	0	0.614
Macrolobium microcalyx	0.00954409	-4.93292e-05	0.245921	-0.516856	4.25137e-05	-1.16031	-3.11204e-05	-8.19955e-05	3.87363e-06	37.865	0	0.614	37.865	0	0.614
Macrolobium montanum	NA	NA	NA	NA	NA	NA	-0.000154744	-0.000154744	-0.000154744	NA	NA	NA	35.7883	-11	0.614
Macrolobium suaveolens	NA	NA	NA	NA	NA	NA	2.70325e-06	-3.56318e-06	9.88208e-06	NA	0	0.614	35.7883	0	0.614
Macrolobium urupaense	NA	NA	NA	NA	NA	NA	7.6964e-05	2.50605e-06	0.000160124	NA	NA	0.614	35.7883	-11	0.614
Macrosamanea pubiramea	NA	NA	NA	NA	NA	NA	0.000101225	0.000101225	0.000101225	NA	NA	0.713	52.1045	-180	0.713
Magnolia amazonica	NA	NA	NA	NA	NA	NA	-2.73091e-05	-5.32293e-05	1.34269e-06	NA	-142	0.497	40.3667	-142	0.497
Magnolia rimachii	NA	NA	NA	NA	NA	NA	-0.000171985	-0.000171985	-0.000171985	NA	0	0.497	43.3107	0	0.497
Malaisia scandens	NA	NA	NA	NA	NA	NA	3.9507e-06	3.9507e-06	3.9507e-06	NA	NA	0.574	53.4976	-196	0.574
Malanea erecta	NA	NA	NA	NA	NA	NA	-5.16132e-06	-5.16132e-06	-5.16132e-06	NA	NA	0.628	36.3532	-175	0.628
Malmea dielsiana	NA	NA	NA	NA	NA	NA	-2.175e-05	-6.92208e-05	2.14759e-05	35.09	-48	0.39	35.09	-48	0.39
Malouetia duckei	NA	NA	NA	NA	NA	NA	1.89095e-05	8.96494e-07	3.67576e-05	NA	NA	0.57	49.3903	-1	0.57
Malpighia ovatifolia	NA	NA	NA	NA	NA	NA	-6.0016e-05	-0.000125778	3.71261e-06	NA	NA	NA	35.0583	-120	0.637687
Manilkara bidentata	0.00486529	-1.41012e-05	0.376477	-0.289832	1.59443e-05	-0.884407	-1.13414e-05	-3.73489e-05	1.31428e-05	67.765	-172	0.869933	67.765	-172	0.869
Manilkara cavalcantei	NA	NA	NA	NA	NA	NA	-4.75091e-06	-4.75091e-06	-4.75091e-06	38.485	NA	0.834	38.485	-211	0.834
Manilkara huberi	0.00344381	1.70166e-06	0.914042	0.0494121	1.57646e-05	0.107942	-4.63651e-06	-2.3859e-05	1.90984e-05	84.34	NA	0.921	84.34	-211	0.921
Manilkara inundata	0.00319441	1.50498e-05	0.438881	0.47113	1.94421e-05	0.774084	1.45742e-05	-1.79226e-05	5.24768e-05	67.375	-103	0.8	67.375	-103	0.8
Manilkara paraensis	NA	NA	NA	NA	NA	NA	-3.08087e-06	-5.97388e-06	9.2081e-07	NA	NA	0.86	64.4912	-211	0.86
Maprounea guianensis	NA	NA	NA	NA	NA	NA	-2.54232e-05	-7.86319e-05	7.89435e-06	46.125	-122	0.555	46.125	-122	0.555
Maquira calophylla	0.00234258	-1.08234e-05	0.335943	-0.462027	1.12484e-05	-0.962213	-7.31601e-06	-2.61221e-05	1.15792e-05	25.72	-65	0.62	25.72	-65	0.62
Maquira coriacea	NA	NA	NA	NA	NA	NA	2.95682e-05	-4.70187e-05	0.00015447	NA	-113	0.511	36.53	-113	0.511
Maquira guianensis	0.00247819	2.32091e-05	0.473415	0.936537	3.23727e-05	0.716934	1.3562e-05	-1.9636e-05	5.92522e-05	31.18	-125	0.766	31.18	-125	0.766
Maquira sclerophylla	0.00424404	-1.04598e-05	0.422606	-0.246459	1.30436e-05	-0.801909	-4.10047e-06	-2.58415e-05	1.28017e-05	52.69	NA	0.514	52.69	-94	0.514
Margaritaria nobilis	0.00573651	-0.000102691	0.19845	-1.79014	7.98546e-05	-1.28598	-7.925e-05	-0.000197066	3.60017e-06	55.32	-189	0.622	55.32	-189	0.622
Marila grandiflora	NA	NA	NA	NA	NA	NA	-7.03662e-05	-0.00013992	-2.07642e-06	NA	NA	0.664	43.412	-156	0.664
Marila laxiflora	0.00277165	5.71723e-05	0.26283	2.06275	5.10592e-05	1.11973	4.11683e-05	-2.17543e-05	0.000115049	NA	-182	0.664	43.412	-182	0.664
Marila tomentosa	0.00289841	1.16454e-05	0.777173	0.401787	4.11492e-05	0.283005	1.37792e-05	-5.81827e-05	7.4528e-05	NA	-26	0.664	43.412	-26	0.664
Marlierea caudata	NA	NA	NA	NA	NA	NA	-0.000334898	-0.000334898	-0.000334898	NA	NA	0.936	24.5925	-20	0.936
Marlierea ferruginea	NA	NA	NA	NA	NA	NA	4.44051e-08	4.44051e-08	4.44051e-08	NA	NA	0.936	24.5925	-20	0.936
Marlierea imperfecta	NA	NA	NA	NA	NA	NA	-0.000200167	-0.000200167	-0.000200167	NA	NA	0.936	24.5925	-20	0.936
Marlierea spruceana	NA	NA	NA	NA	NA	NA	1.08211e-06	-3.16517e-05	3.0712e-05	26.775	NA	0.936	26.775	-20	0.936
Marlierea umbraticola	NA	NA	NA	NA	NA	NA	-2.6538e-05	-4.46874e-05	1.52513e-06	22.41	NA	0.936	22.41	-20	0.936
Marmaroxylon basijugum	0.00791902	7.57246e-05	0.280281	0.956237	7.01356e-05	1.07969	8.3841e-05	-4.28727e-05	0.000196031	17.875	-9	0.844	17.875	-9	0.844
Mascagnia ovatifolia	NA	NA	NA	NA	NA	NA	3.71261e-06	3.71261e-06	3.71261e-06	NA	NA	NA	35.0583	-120	0.637687
Matayba adenanthera	NA	NA	NA	NA	NA	NA	-7.73214e-05	-7.73214e-05	-7.73214e-05	NA	0	0.771	27.65	0	0.771
Matayba arborescens	0.000862086	4.77226e-05	0.0692269	5.53571	2.62654e-05	1.81694	4.30277e-05	-2.90574e-06	9.40749e-05	31.33	-164	0.697	31.33	-164	0.697
Matayba elegans	NA	NA	NA	NA	NA	NA	-0.000181827	-0.000574055	1.01702e-06	NA	-176	0.771	27.65	-176	0.771
Matayba guianensis	NA	NA	NA	NA	NA	NA	-4.68207e-06	-4.68207e-06	-4.68207e-06	30.52	-430	0.82	30.52	-430	0.82
Matayba inelegans	0.00260485	-7.53373e-06	0.803989	-0.28922	3.0355e-05	-0.248188	1.16787e-06	-3.95048e-05	3.37292e-05	21.1	-2	0.82	21.1	-2	0.82
Matayba macrocarpa	NA	NA	NA	NA	NA	NA	8.59466e-05	7.55499e-05	9.63505e-05	NA	-42	0.771	27.65	-42	0.771
Matayba macrostylis	NA	NA	NA	NA	NA	NA	3.3105e-05	-3.69828e-05	9.46712e-05	NA	-108	0.771	27.65	-108	0.771
Matayba opaca	NA	NA	NA	NA	NA	NA	4.98686e-05	4.98686e-05	4.98686e-05	NA	NA	0.82	27.65	-229	0.82
Matayba peruviana	NA	NA	NA	NA	NA	NA	9.35312e-05	-1.03478e-05	0.000239203	NA	NA	0.771	27.65	-229	0.771
Matayba purgans	0.00229398	-1.0909e-05	0.575923	-0.47555	1.9503e-05	-0.55935	-9.10417e-06	-4.09354e-05	2.26169e-05	NA	-67	0.771	27.65	-67	0.771
Matayba stenodictya	NA	NA	NA	NA	NA	NA	1.33731e-06	-3.92484e-06	4.11084e-06	NA	NA	0.771	27.65	-229	0.771
Matisia bicolor	0.00462131	-2.12914e-05	0.37749	-0.460723	2.41254e-05	-0.88253	-1.89449e-05	-6.6709e-05	3.22265e-05	71.62	-163	0.540056	71.62	-163	0.5385
Matisia bracteolosa	0.00357563	2.35511e-05	0.352633	0.658656	2.53375e-05	0.929495	2.41918e-05	-2.18945e-05	6.62351e-05	25.46	0	0.535	25.46	0	0.535
Matisia cordata	0.00456172	7.49567e-05	0.1703	1.64317	5.46635e-05	1.37124	7.40654e-05	-6.47056e-06	0.00017695	60.54	-134	0.373	60.54	-134	0.373
Matisia glandifera	NA	NA	NA	NA	NA	NA	6.31451e-05	3.70001e-05	8.90009e-05	NA	NA	0.535	35.1337	-52	0.535
Matisia idroboi	NA	NA	NA	NA	NA	NA	-3.11947e-06	-4.5833e-06	-1.77149e-06	NA	0	0.535	35.1337	0	0.535
Matisia lasiocalyx	NA	NA	NA	NA	NA	NA	-8.22465e-05	-0.000303015	5.01877e-05	23.685	0	0.535	23.685	0	0.535
Matisia lomensis	NA	NA	NA	NA	NA	NA	3.70001e-05	3.70001e-05	3.70001e-05	NA	0	NA	35.1337	0	0.523071
Matisia longiflora	NA	NA	NA	NA	NA	NA	-3.19048e-05	-9.14888e-05	2.72798e-05	17.405	0	0.535	17.405	0	0.535
Matisia malacocalyx	0.00633594	-2.3966e-05	0.620373	-0.378255	4.83847e-05	-0.495321	-2.16432e-05	-0.000116346	6.85924e-05	21.5	0	0.535	21.5	0	0.535
Matisia obliquifolia	0.00671407	-6.84833e-05	0.0294787	-1.02	3.14573e-05	-2.17703	-6.93508e-05	-0.000128705	-1.82289e-05	30.08	0	0.535	30.08	0	0.535
Matisia oblongifolia	NA	NA	NA	NA	NA	NA	0.000165864	0.000165864	0.000165864	NA	NA	0.535	35.1337	-52	0.535
Matisia ochrocalyx	0.0059043	-2.04767e-05	0.455403	-0.34681	2.74326e-05	-0.746437	-2.08012e-05	-6.86049e-05	2.19749e-05	30.78	-106	0.529	30.78	-106	0.529
Mauritia flexuosa	NA	NA	NA	NA	NA	NA	-4.19306e-05	-0.000149455	6.24146e-05	41.59	-71	0.393	41.59	-71	0.393
Mauritiella aculeata	NA	NA	NA	NA	NA	NA	-0.000134569	-0.000134569	-0.000134569	14.58	0	0.393	14.58	0	0.393
Mayna grandifolia	NA	NA	NA	NA	NA	NA	4.19074e-06	-3.44088e-06	1.25121e-05	NA	NA	0.56	20.595	-108	0.56
Mayna parvifolia	NA	NA	NA	NA	NA	NA	3.73204e-05	4.70573e-06	6.82547e-05	NA	-128	0.56	20.595	-128	0.56
Maytenus amazonica	NA	NA	NA	NA	NA	NA	-8.97017e-05	-0.000155466	-3.24962e-05	NA	0	0.745	38.1775	0	0.745
Maytenus ebenifolia	NA	NA	NA	NA	NA	NA	5.15155e-05	-5.59778e-06	0.000171546	NA	-147	0.745	38.1775	-147	0.745
Maytenus guyanensis	0.0015611	-1.25786e-05	0.12279	-0.805753	8.15115e-06	-1.54317	-1.15236e-05	-2.52189e-05	-1.07571e-06	41.325	NA	0.745	41.325	-198	0.745
Maytenus krukovii	NA	NA	NA	NA	NA	NA	-9.64182e-05	-0.000204946	-7.95031e-06	NA	NA	0.75	38.1775	-198	0.75
Maytenus longipes	NA	NA	NA	NA	NA	NA	-0.000102192	-0.000102192	-0.000102192	NA	NA	NA	38.1775	-198	0.746111
Maytenus macrocarpa	NA	NA	NA	NA	NA	NA	1.95951e-06	-9.82439e-06	2.5806e-05	NA	-95	0.745	38.1775	-95	0.745
Maytenus myrsinoides	NA	NA	NA	NA	NA	NA	0.000271408	0.000271408	0.000271408	NA	NA	0.75	38.1775	-198	0.75
Maytenus oblongata	NA	NA	NA	NA	NA	NA	-6.07132e-05	-0.000194534	1.19201e-05	35.03	NA	0.745	35.03	-198	0.745
Melicoccus oliviformis	NA	NA	NA	NA	NA	NA	9.2081e-07	9.2081e-07	9.2081e-07	NA	-52	0.827	31.7128	-52	0.827
Melicoccus pedicellaris	NA	NA	NA	NA	NA	NA	6.52906e-06	3.56978e-07	1.79903e-05	NA	NA	0.722	31.7128	-249	0.722
Meliosma herbertii	0.00661281	-8.68415e-05	0.0226736	-1.31323	3.81069e-05	-2.27889	-8.87542e-05	-0.000158906	-2.65798e-05	44.25	-111	0.42	44.25	-111	0.42
Meliosma vasquezii	NA	NA	NA	NA	NA	NA	-9.51302e-05	-9.51302e-05	-9.51302e-05	NA	-89	0.415	44.25	-89	0.415
Metrodorea flavida	0.0122147	7.25027e-05	0.230251	0.593567	6.04334e-05	1.19971	2.43641e-05	-9.93651e-05	0.000166742	26.1	-361	0.784	26.1	-361	0.784
Metteniusa tessmanniana	NA	NA	NA	NA	NA	NA	-9.78566e-05	-0.000167556	2.50605e-06	NA	0	0.6	42.0866	0	0.6
Mezilaurus decurrens	NA	NA	NA	NA	NA	NA	-8.14772e-07	-2.71293e-05	2.23819e-05	NA	NA	0.748	46.93	-108	0.748
Mezilaurus duckei	0.00184738	1.51664e-05	0.353805	0.82097	1.63566e-05	0.927233	7.03228e-06	-6.41777e-06	3.13056e-05	57.795	NA	0.675	57.795	-108	0.675
Mezilaurus itauba	0.0030607	5.23838e-06	0.596263	0.17115	9.88779e-06	0.529783	1.17249e-06	-1.21545e-05	1.78459e-05	43.85	-204	0.72	43.85	-204	0.72
Mezilaurus lindaviana	NA	NA	NA	NA	NA	NA	-5.49072e-05	-0.000178627	1.29314e-05	54.65	NA	0.68	54.65	-108	0.68
Mezilaurus manausensis	0.00415701	-1.26523e-05	0.0784334	-0.304361	7.18944e-06	-1.75985	-1.12185e-05	-1.91261e-05	-3.40297e-06	31.425	NA	0.748	31.425	-108	0.748
Mezilaurus opaca	NA	NA	NA	NA	NA	NA	-0.000103651	-0.000233901	6.71346e-07	NA	0	0.748	46.93	0	0.748
Mezilaurus palcazuensis	NA	NA	NA	NA	NA	NA	7.15853e-06	-6.34565e-06	2.0713e-05	NA	-5	0.748	46.93	-5	0.748
Mezilaurus sprucei	NA	NA	NA	NA	NA	NA	2.12492e-05	2.12492e-05	2.12492e-05	NA	-1	0.748	46.93	-1	0.748
Mezilaurus subcordata	NA	NA	NA	NA	NA	NA	-0.00014221	-0.00014221	-0.00014221	NA	NA	0.748	46.93	-108	0.748
Mezilaurus synandra	0.00182044	-1.57926e-05	0.280249	-0.867513	1.4626e-05	-1.07976	-1.57662e-05	-4.20598e-05	1.4951e-06	NA	0	0.925	46.93	0	0.925
Mezilaurus triunca	NA	NA	NA	NA	NA	NA	-5.82861e-05	-5.82861e-05	-5.82861e-05	NA	0	0.748	46.93	0	0.748
Miconia acuminata	NA	NA	NA	NA	NA	NA	1.67963e-06	1.67963e-06	1.67963e-06	16.6	NA	0.624	16.6	-179	0.624
Miconia affinis	NA	NA	NA	NA	NA	NA	-5.18117e-05	-0.000201337	7.04143e-05	NA	-83	0.624	22.8606	-83	0.624
Miconia argyrophylla	NA	NA	NA	NA	NA	NA	0.000379436	0.000236948	0.000522119	NA	NA	0.624	22.8606	-179	0.624
Miconia biglandulosa	NA	NA	NA	NA	NA	NA	-0.00015858	-0.00028865	-1.00239e-05	NA	NA	0.624	22.8606	-179	0.624
Miconia bubalina	NA	NA	NA	NA	NA	NA	-3.89852e-05	-4.4682e-05	-3.27666e-05	NA	-292	0.624	22.8606	-292	0.624
Miconia burchellii	0.000493191	0.000198908	0.0565224	40.3308	0.000104305	1.90699	0.000185478	4.79607e-05	0.000374205	30.75	NA	0.624	30.75	-179	0.624
Miconia calvescens	NA	NA	NA	NA	NA	NA	-0.000104372	-0.000169675	-5.24068e-05	NA	-171	0.42	22.8606	-171	0.42
Miconia centrodesma	NA	NA	NA	NA	NA	NA	7.70579e-05	1.30571e-05	0.000208226	NA	NA	0.624	22.8606	-179	0.624
Miconia chrysophylla	NA	NA	NA	NA	NA	NA	-0.000185171	-0.000405767	-3.97422e-05	20.555	-413	0.62	20.555	-413	0.62
Miconia cinnamomifolia	NA	NA	NA	NA	NA	NA	0.000115751	0.000115751	0.000115751	NA	NA	0.624	22.8606	-179	0.624
Miconia crassinervia	NA	NA	NA	NA	NA	NA	2.73941e-06	2.73941e-06	2.73941e-06	NA	NA	0.624	22.8606	-179	0.624
Miconia cuspidata	NA	NA	NA	NA	NA	NA	-2.22559e-06	-2.22559e-06	-2.22559e-06	17.77	NA	0.624	17.77	-179	0.624
Miconia decurrens	NA	NA	NA	NA	NA	NA	-0.000129602	-0.00017004	-9.51302e-05	NA	NA	0.624	22.8606	-179	0.624
Miconia dispar	NA	NA	NA	NA	NA	NA	2.70081e-05	4.80288e-06	6.69736e-05	NA	-297	0.624	22.8606	-297	0.624
Miconia dolichorrhyncha	0.00351171	-2.98325e-05	0.255165	-0.849514	2.62173e-05	-1.13789	-8.89447e-05	-0.000248721	4.06624e-05	19.01	-15	0.624	19.01	-15	0.624
Miconia egensis	NA	NA	NA	NA	NA	NA	0.000253128	0.000253128	0.000253128	NA	NA	0.624	22.8606	-179	0.624
Miconia elaeagnoides	0.00218079	5.05303e-06	0.856197	0.231707	2.78838e-05	0.181218	3.48244e-06	-3.35816e-05	4.50405e-05	32.06	-229	0.75	32.06	-229	0.75
Miconia elata	0.00153466	1.44801e-05	0.71798	0.943541	4.00934e-05	0.36116	9.34187e-06	-4.97153e-05	6.37169e-05	23.475	-76	0.47	23.475	-76	0.47
Miconia gratissima	NA	NA	NA	NA	NA	NA	2.52826e-05	8.68592e-07	5.58406e-05	NA	NA	0.624	22.8606	-179	0.624
Miconia holosericea	NA	NA	NA	NA	NA	NA	4.8784e-05	3.10414e-05	7.40618e-05	17.925	-410	0.62	17.925	-410	0.62
Miconia hypoleuca	NA	NA	NA	NA	NA	NA	-2.70481e-05	-2.70481e-05	-2.70481e-05	NA	NA	0.624	22.8606	-179	0.624
Miconia impetiolaris	NA	NA	NA	NA	NA	NA	7.02329e-05	5.14804e-05	8.09614e-05	NA	-173	0.624	22.8606	-173	0.624
Miconia lamprophylla	NA	NA	NA	NA	NA	NA	2.092e-06	2.092e-06	2.092e-06	NA	0	0.624	22.8606	0	0.624
Miconia lepidota	NA	NA	NA	NA	NA	NA	-0.000185467	-0.000185467	-0.000185467	NA	NA	0.75	22.8606	-179	0.75
Miconia longifolia	NA	NA	NA	NA	NA	NA	-0.000111255	-0.000326576	3.64002e-05	NA	-25	0.75	22.8606	-25	0.75
Miconia longispicata	NA	NA	NA	NA	NA	NA	-3.37415e-05	-0.000121143	3.12827e-05	NA	NA	0.624	22.8606	-179	0.624
Miconia lourteigiana	NA	NA	NA	NA	NA	NA	0.000222134	0.000222134	0.000222134	NA	NA	0.624	22.8606	-179	0.624
Miconia minutiflora	0.00167367	-9.50875e-06	0.830975	-0.568139	4.45476e-05	-0.213452	-3.99289e-05	-0.000140999	3.4938e-05	22.22	-135	0.624	22.22	-135	0.624
Miconia multispicata	NA	NA	NA	NA	NA	NA	-0.000137268	-0.000137268	-0.000137268	NA	-238	0.624	22.8606	-238	0.624
Miconia napoana	NA	NA	NA	NA	NA	NA	7.98253e-06	-0.00011488	0.000142311	NA	-25	0.624	22.8606	-25	0.624
Miconia phanerostila	NA	NA	NA	NA	NA	NA	3.98008e-05	-2.75247e-05	0.000158705	NA	NA	0.624	22.8606	-179	0.624
Miconia poeppigii	NA	NA	NA	NA	NA	NA	-4.82869e-05	-8.86247e-05	-1.08268e-05	NA	-216	0.597	22.8606	-216	0.597
Miconia prasina	NA	NA	NA	NA	NA	NA	-0.000105442	-0.000163447	-6.17172e-05	NA	0	0.705	22.8606	0	0.705
Miconia pubipetala	NA	NA	NA	NA	NA	NA	-1.18773e-06	-1.18773e-06	-1.18773e-06	NA	NA	0.624	22.8606	-179	0.624
Miconia punctata	0.00542553	-9.26385e-05	0.0108977	-1.70746	3.63864e-05	-2.54596	-7.47603e-05	-0.00014816	-1.56042e-05	17.85	-57	0.624	17.85	-57	0.624
Miconia pyrifolia	0.00164642	4.62935e-05	0.498165	2.81176	6.8342e-05	0.67738	1.02957e-05	-7.97932e-05	0.000139016	30	-433	0.624	30	-433	0.624
Miconia regelii	0.00164803	8.8099e-06	0.819639	0.53457	3.86384e-05	0.228009	7.02534e-06	-5.47469e-05	5.90621e-05	27	NA	0.624	27	-179	0.624
Miconia ruficalyx	NA	NA	NA	NA	NA	NA	-2.54593e-05	-0.000128747	7.67184e-05	NA	NA	0.624	22.8606	-179	0.624
Miconia serialis	NA	NA	NA	NA	NA	NA	-1.18773e-06	-1.18773e-06	-1.18773e-06	NA	NA	0.624	22.8606	-179	0.624
Miconia serrulata	NA	NA	NA	NA	NA	NA	-4.63565e-05	-4.63565e-05	-4.63565e-05	NA	NA	0.624	22.8606	-179	0.624
Miconia splendens	0.00260589	-3.56406e-05	0.305928	-1.3677	3.4812e-05	-1.0238	-2.33479e-05	-8.48898e-05	3.19562e-05	27.44	-94	0.66	27.44	-94	0.66
Miconia symplectocaulos	NA	NA	NA	NA	NA	NA	-7.9196e-05	-0.00012094	-4.20233e-05	NA	-68	0.624	22.8606	-68	0.624
Miconia ternatifolia	NA	NA	NA	NA	NA	NA	-0.000226195	-0.000226195	-0.000226195	NA	NA	0.624	22.8606	-179	0.624
Miconia tetragona	NA	NA	NA	NA	NA	NA	-0.000244294	-0.000244294	-0.000244294	NA	NA	0.624	22.8606	-179	0.624
Miconia tetrasperma	NA	NA	NA	NA	NA	NA	1.34147e-05	-4.57956e-05	8.3555e-05	NA	NA	0.624	22.8606	-179	0.624
Miconia tetraspermoides	NA	NA	NA	NA	NA	NA	-6.60576e-06	-9.23915e-06	-1.18773e-06	NA	NA	0.624	22.8606	-179	0.624
Miconia tomentosa	0.00173655	-3.42008e-05	0.388933	-1.96947	3.96966e-05	-0.861554	-2.12877e-05	-0.000106615	4.79444e-05	13.46	-143	0.71	13.46	-143	0.71
Miconia trinervia	0.00502812	-7.6353e-05	0.252367	-1.51852	6.6706e-05	-1.14462	-7.43858e-05	-0.00018753	4.52322e-05	33.2	-37	0.62	33.2	-37	0.62
Miconia triplinervis	NA	NA	NA	NA	NA	NA	-5.71169e-05	-0.000345386	0.000113166	NA	-161	0.624	22.8606	-161	0.624
Miconia tschudyoides	NA	NA	NA	NA	NA	NA	1.58504e-05	1.00569e-05	2.17349e-05	NA	NA	NA	22.8606	-179	0.626655
Micrandra elata	NA	NA	NA	NA	NA	NA	-0.00013524	-0.000286009	-1.17745e-05	48.09	NA	0.6	48.09	-8	0.6
Micrandra rossiana	NA	NA	NA	NA	NA	NA	-0.000113109	-0.000214739	-3.33248e-05	68.14	NA	0.674	68.14	-8	0.674
Micrandra siphonioides	NA	NA	NA	NA	NA	NA	8.28012e-05	-2.00303e-05	0.000197642	21.7	0	0.584	21.7	0	0.584
Micrandra spruceana	0.00869127	-0.000103983	0.162636	-1.19641	7.44726e-05	-1.39626	-9.04523e-05	-0.000235057	2.78168e-05	50.92	-9	0.6	50.92	-9	0.6
Micrandra sprucei	NA	NA	NA	NA	NA	NA	7.7505e-05	3.06944e-05	0.000123861	45.415	NA	0.65	45.415	-8	0.65
Micrandropsis scleroxylon	0.0246929	-0.00016287	0.328633	-0.659583	0.000166727	-0.97687	-0.000110674	-0.000393349	1.84993e-05	41.005	NA	0.577	41.005	-136	0.577
Micropholis acutangula	0.00123226	1.16498e-05	0.538171	0.945402	1.89249e-05	0.615581	8.71057e-06	-2.13504e-05	4.08542e-05	50.63	NA	0.657	50.63	-68	0.657
Micropholis brochidodroma	NA	NA	NA	NA	NA	NA	-1.89922e-05	-3.85825e-05	9.88208e-06	NA	-3	0.657	41.9547	-3	0.657
Micropholis casiquiarensis	0.00384999	-3.00233e-05	0.424019	-0.779828	3.75541e-05	-0.799468	-2.69601e-05	-9.33377e-05	8.06855e-06	NA	0	0.657	41.9547	0	0.657
Micropholis caudata	NA	NA	NA	NA	NA	NA	-0.000107498	-0.000107498	-0.000107498	NA	NA	0.657	41.9547	-68	0.657
Micropholis cayennensis	NA	NA	NA	NA	NA	NA	1.82069e-05	6.89626e-07	3.10104e-05	74.715	NA	0.657	74.715	-68	0.657
Micropholis cylindrocarpa	0.00225888	-3.76957e-06	0.758661	-0.166877	1.22691e-05	-0.30724	-6.86858e-06	-2.65437e-05	1.49903e-05	27.005	-5	0.657	27.005	-5	0.657
Micropholis egensis	0.0022325	1.11989e-05	0.455005	0.501629	1.49899e-05	0.747097	9.65732e-06	-1.67573e-05	3.76305e-05	51.35	-124	0.601779	51.35	-124	0.6765
Micropholis guyanensis	0.00797809	1.48897e-05	0.450871	0.186632	1.97485e-05	0.753964	4.04919e-06	-3.21535e-05	4.27415e-05	46.515	-53	0.657	46.515	-53	0.657
Micropholis longipedicellata	NA	NA	NA	NA	NA	NA	6.25349e-06	6.89626e-07	9.34332e-06	NA	NA	0.657	41.9547	-68	0.657
Micropholis macrophylla	NA	NA	NA	NA	NA	NA	9.88208e-06	9.88208e-06	9.88208e-06	NA	0	0.657	41.9547	0	0.657
Micropholis madeirensis	NA	NA	NA	NA	NA	NA	3.06811e-06	-3.17282e-06	9.88208e-06	NA	-248	0.657	41.9547	-248	0.657
Micropholis maguirei	NA	NA	NA	NA	NA	NA	-0.000941551	-0.000941551	-0.000941551	26.78	-3	0.657	26.78	-3	0.657
Micropholis melinoniana	0.00276379	-1.95837e-05	0.486916	-0.708584	2.8169e-05	-0.695222	-1.25538e-05	-6.08786e-05	2.90709e-05	65.805	-40	0.53	65.805	-40	0.53
Micropholis mensalis	0.00353156	-6.70861e-06	0.889786	-0.189962	4.84115e-05	-0.138575	-8.75622e-06	-7.52198e-05	5.17707e-05	44.32	NA	0.659	44.32	-68	0.659
Micropholis obscura	0.00163638	-7.4101e-06	0.441301	-0.452835	9.62353e-06	-0.769998	-1.06059e-05	-2.80829e-05	3.94106e-06	60.4	NA	0.657	60.4	-68	0.657
Micropholis porphyrocarpa	0.00134563	8.98254e-06	0.695548	0.667534	2.29535e-05	0.391337	8.7392e-06	-2.39083e-05	4.44415e-05	39.4	0	0.662941	39.4	0	0.7075
Micropholis resinifera	NA	NA	NA	NA	NA	NA	3.43458e-06	-5.7757e-05	7.80239e-05	NA	NA	0.758	41.9547	-68	0.758
Micropholis sanctae-rosae	NA	NA	NA	NA	NA	NA	6.85078e-05	6.85078e-05	6.85078e-05	21.225	NA	0.657	21.225	-68	0.657
Micropholis splendens	NA	NA	NA	NA	NA	NA	0.000150537	6.979e-06	0.000493101	34.37	NA	0.884	34.37	-68	0.884
Micropholis submarginalis	NA	NA	NA	NA	NA	NA	-3.99535e-06	-7.93437e-06	-1.63247e-07	NA	NA	0.657	41.9547	-68	0.657
Micropholis trunciflora	0.00176959	-6.95131e-06	0.647413	-0.392822	1.51988e-05	-0.457359	-6.78456e-06	-3.31699e-05	1.49718e-05	19.35	NA	0.657	19.35	-68	0.657
Micropholis venulosa	0.00432181	5.09267e-06	0.747604	0.117836	1.58256e-05	0.3218	1.59532e-07	-2.8739e-05	3.13412e-05	44.125	-20	0.670867	44.125	-20	0.714
Micropholis williamii	0.00156127	1.03888e-06	0.974836	0.0665407	3.29343e-05	0.031544	3.05825e-06	-3.65711e-05	3.95364e-05	23.33	NA	0.718	23.33	-68	0.718
Mimosa guatemalensis	NA	NA	NA	NA	NA	NA	7.51174e-07	7.51174e-07	7.51174e-07	NA	NA	0.579	52.1045	-180	0.579
Minquartia guianensis	0.0058792	-1.11902e-06	0.916001	-0.0190335	1.06096e-05	-0.105472	9.97333e-08	-1.95916e-05	1.94401e-05	55.4	-49	0.787	55.4	-49	0.787
Misanteca aritu	NA	NA	NA	NA	NA	NA	-4.63638e-05	-0.000130167	3.50471e-05	NA	NA	0.79	41.9669	-145	0.79
Mollia gracilis	0.0017916	3.31669e-05	0.249004	1.85124	2.87715e-05	1.15277	2.52959e-05	-6.47439e-05	0.000113411	NA	-25	0.49	42.31	-25	0.49
Mollia lepidota	NA	NA	NA	NA	NA	NA	-4.20727e-05	-7.44502e-05	-2.05178e-06	42.31	-66	0.49	42.31	-66	0.49
Mollinedia killipii	NA	NA	NA	NA	NA	NA	6.11795e-05	7.21774e-06	0.000125323	23.425	-169	0.71	23.425	-169	0.71
Monopteryx inpae	NA	NA	NA	NA	NA	NA	9.12752e-06	-7.6094e-06	2.48441e-05	NA	NA	0.73	100	0	0.73
Monopteryx uaucu	NA	NA	NA	NA	NA	NA	0.000326595	0.000304867	0.000347877	100	0	0.73	100	0	0.73
Mora excelsa	NA	NA	NA	NA	NA	NA	0.000289344	-0.000668962	0.00132132	67.165	NA	0.809	67.165	-180	0.809
Mora gonggrijpii	NA	NA	NA	NA	NA	NA	0.00098615	0.00075098	0.00132154	75.5	NA	0.804	75.5	-180	0.804
Mora paraensis	NA	NA	NA	NA	NA	NA	-0.000263156	-0.000263156	-0.000263156	NA	NA	0.85	71.3325	-180	0.85
Moronobea coccinea	0.00211086	-1.84047e-05	0.192939	-0.871906	1.41364e-05	-1.30193	-2.00679e-05	-4.55828e-05	1.90501e-06	60.775	-2	0.832	60.775	-2	0.832
Mosannona parva	NA	NA	NA	NA	NA	NA	0.000148004	0.000148004	0.000148004	NA	NA	0.589	29.4442	-140	0.589
Mosannona raimondii	NA	NA	NA	NA	NA	NA	-0.000100661	-0.000100661	-0.000100661	NA	NA	0.589	29.4442	-140	0.589
Mouriri angulicosta	0.00226614	-3.29845e-05	0.0156179	-1.45553	1.36428e-05	-2.41772	-2.65097e-05	-4.91907e-05	-7.7099e-06	NA	NA	0.9	35.23	-86	0.9
Mouriri apiranga	NA	NA	NA	NA	NA	NA	5.57517e-06	3.9507e-06	7.21774e-06	28.14	-308	0.84	28.14	-308	0.84
Mouriri brachyanthera	NA	NA	NA	NA	NA	NA	-1.19442e-05	-1.19442e-05	-1.19442e-05	28.33	NA	0.84	28.33	-86	0.84
Mouriri collocarpa	0.00443342	-2.54406e-06	0.886008	-0.0573837	1.77463e-05	-0.143357	-2.14113e-07	-2.53326e-05	2.3976e-05	32	NA	0.833	32	-86	0.833
Mouriri crassifolia	NA	NA	NA	NA	NA	NA	2.10822e-05	-7.79446e-05	0.000161828	40.595	NA	0.895	40.595	-86	0.895
Mouriri dimorphandra	NA	NA	NA	NA	NA	NA	-7.18238e-05	-0.000166317	-1.63247e-07	NA	NA	0.84	35.23	-86	0.84
Mouriri duckeana	NA	NA	NA	NA	NA	NA	-4.13196e-06	-1.00239e-05	9.2081e-07	NA	NA	0.84	35.23	-86	0.84
Mouriri duckeanoides	NA	NA	NA	NA	NA	NA	-6.20586e-05	-0.000183408	-2.22559e-06	NA	NA	0.84	35.23	-86	0.84
Mouriri ficoides	NA	NA	NA	NA	NA	NA	2.0487e-06	2.0487e-06	2.0487e-06	NA	NA	0.84	35.23	-86	0.84
Mouriri grandiflora	0.00145542	3.50876e-05	0.0729193	2.41083	1.95656e-05	1.79334	3.0888e-05	-3.43703e-06	6.58019e-05	34.84	-83	0.9	34.84	-83	0.9
Mouriri guianensis	NA	NA	NA	NA	NA	NA	8.57708e-05	1.30664e-05	0.000158697	NA	NA	0.84	35.23	-86	0.84
Mouriri huberi	0.00230887	-5.02937e-05	0.146606	-2.17829	3.46465e-05	-1.45162	-2.66859e-05	-8.4273e-05	3.74239e-06	44.935	0	0.792	44.935	0	0.792
Mouriri laxiflora	NA	NA	NA	NA	NA	NA	-1.13433e-05	-1.13433e-05	-1.13433e-05	NA	0	0.84	35.23	0	0.84
Mouriri myrtifolia	0.00129526	9.43806e-06	0.843536	0.728663	4.78185e-05	0.197372	1.29894e-05	-7.92023e-05	8.60278e-05	NA	-124	0.84	35.23	-124	0.84
Mouriri nervosa	NA	NA	NA	NA	NA	NA	9.10902e-05	9.10902e-05	9.10902e-05	NA	NA	0.84	35.23	-86	0.84
Mouriri nigra	0.00185876	-1.04816e-05	0.401099	-0.563901	1.24831e-05	-0.83966	-8.04508e-06	-3.25889e-05	6.79037e-06	37.88	-22	0.895	37.88	-22	0.895
Mouriri oligantha	NA	NA	NA	NA	NA	NA	1.40907e-06	1.40907e-06	1.40907e-06	NA	NA	0.84	35.23	-86	0.84
Mouriri peruviana	NA	NA	NA	NA	NA	NA	-2.19221e-06	-2.19221e-06	-2.19221e-06	NA	-128	0.84	35.23	-128	0.84
Mouriri sagotiana	NA	NA	NA	NA	NA	NA	-9.55538e-05	-9.55538e-05	-9.55538e-05	NA	NA	0.9	35.23	-86	0.9
Mouriri sideroxylon	NA	NA	NA	NA	NA	NA	1.02315e-05	1.02315e-05	1.02315e-05	NA	NA	0.88	35.23	-86	0.88
Mouriri trunciflora	NA	NA	NA	NA	NA	NA	3.4221e-06	3.4221e-06	3.4221e-06	NA	NA	0.84	35.23	-86	0.84
Mouriri uncitheca	NA	NA	NA	NA	NA	NA	6.13888e-05	6.13888e-05	6.13888e-05	NA	NA	0.84	35.23	-86	0.84
Mouriri vernicosa	0.00417265	-7.77846e-05	0.129082	-1.86415	5.12506e-05	-1.51773	-5.96557e-05	-0.000150056	-1.9642e-06	35.12	0	0.84	35.12	0	0.84
Mucoa duckei	NA	NA	NA	NA	NA	NA	-6.86414e-05	-0.000145611	2.50605e-06	NA	0	0.594	49.3903	0	0.594
Myrcia abbottiana	NA	NA	NA	NA	NA	NA	3.70001e-05	3.70001e-05	3.70001e-05	NA	NA	NA	26.5383	-146	0.805333
Myrcia aliena	NA	NA	NA	NA	NA	NA	2.092e-06	2.092e-06	2.092e-06	NA	-14	0.806	26.5383	-14	0.806
Myrcia amazonica	0.00119712	-1.07565e-05	0.0650557	-0.898532	5.83046e-06	-1.84488	-9.85707e-06	-2.09741e-05	-1.36491e-06	NA	-318	0.82	26.5383	-318	0.82
Myrcia bracteata	0.00137471	-2.5848e-05	0.443707	-1.88025	3.37463e-05	-0.765949	-1.1739e-05	-6.92246e-05	3.97177e-05	NA	NA	0.806	26.5383	-146	0.806
Myrcia citrifolia	NA	NA	NA	NA	NA	NA	-0.000215535	-0.000215535	-0.000215535	NA	NA	0.806	26.5383	-146	0.806
Myrcia cuprea	NA	NA	NA	NA	NA	NA	-1.19241e-05	-2.70481e-05	-2.6223e-07	NA	NA	0.806	26.5383	-146	0.806
Myrcia deflexa	NA	NA	NA	NA	NA	NA	-1.19442e-05	-1.19442e-05	-1.19442e-05	NA	NA	0.8	26.5383	-146	0.8
Myrcia grandis	0.00178225	5.3061e-06	0.81747	0.29772	2.299e-05	0.230801	-3.21832e-07	-4.01762e-05	4.58821e-05	29.5	NA	0.806	29.5	-146	0.806
Myrcia guianensis	0.00171928	-4.00223e-05	0.0320146	-2.32786	1.86651e-05	-2.14423	-3.45535e-05	-6.93436e-05	-6.81087e-06	NA	-117	0.806	26.5383	-117	0.806
Myrcia multiflora	NA	NA	NA	NA	NA	NA	-0.000214826	-0.000214826	-0.000214826	NA	NA	0.806	26.5383	-146	0.806
Myrcia paivae	-3.65049e-05	3.61755e-05	0.0170727	99.0978	1.51671e-05	2.38514	3.09185e-05	-2.25344e-05	7.81544e-05	23.64	NA	0.774	23.64	-146	0.774
Myrcia rufipila	NA	NA	NA	NA	NA	NA	5.50061e-06	-1.57712e-05	3.05734e-05	NA	NA	0.806	26.5383	-146	0.806
Myrcia servata	0.00172796	-8.81888e-06	0.582283	-0.510363	1.60328e-05	-0.550053	-8.5969e-06	-3.35795e-05	1.97453e-05	26.475	NA	0.806	26.475	-146	0.806
Myrcia splendens	0.00364508	-4.82138e-05	0.11944	-1.32271	3.09633e-05	-1.55713	-4.09564e-05	-9.56724e-05	9.47182e-06	NA	-163	0.810384	26.5383	-163	0.808667
Myrcia subobliqua	NA	NA	NA	NA	NA	NA	-2.97282e-05	-0.000111494	5.51165e-06	NA	NA	0.806	26.5383	-146	0.806
Myrcia subsericea	NA	NA	NA	NA	NA	NA	-2.60753e-05	-2.60753e-05	-2.60753e-05	NA	NA	0.806	26.5383	-146	0.806
Myrcia tomentosa	NA	NA	NA	NA	NA	NA	-4.38443e-06	-4.38443e-06	-4.38443e-06	NA	NA	0.806	26.5383	-146	0.806
Myrciaria dubia	NA	NA	NA	NA	NA	NA	-9.44143e-05	-9.44143e-05	-9.44143e-05	NA	NA	0.658	28.475	-320	0.658
Myrciaria floribunda	0.00250024	-3.08064e-05	0.129973	-1.23214	2.03449e-05	-1.51421	-2.17599e-05	-5.93263e-05	9.88581e-06	28.475	-239	0.784232	28.475	-239	0.761
Myrciaria tenella	NA	NA	NA	NA	NA	NA	1.10786e-05	1.10786e-05	1.10786e-05	NA	NA	0.658	28.475	-320	0.658
Myroxylon balsamum	0.00289396	-1.77886e-05	0.311835	-0.61468	1.75884e-05	-1.01138	-1.50099e-05	-4.95146e-05	1.9478e-05	69.9	-192	0.778	69.9	-192	0.778
Myrsine pellucida	NA	NA	NA	NA	NA	NA	3.40698e-05	3.40698e-05	3.40698e-05	NA	NA	0.7	15.92	-196	0.7
Naucleopsis caloneura	0.00861523	-5.86616e-05	0.0224661	-0.680905	2.57018e-05	-2.28239	-4.97498e-05	-9.73605e-05	-3.25375e-06	24.78	-25	0.651	24.78	-25	0.651
Naucleopsis concinna	NA	NA	NA	NA	NA	NA	8.81549e-07	-2.19221e-06	4.75428e-06	NA	-29	0.67	31.5257	-29	0.67
Naucleopsis glabra	0.00401051	-1.75369e-05	0.145618	-0.437274	1.20513e-05	-1.45519	-1.5231e-05	-3.99368e-05	6.23851e-06	32.385	-110	0.651	32.385	-110	0.651
Naucleopsis guianensis	NA	NA	NA	NA	NA	NA	1.01356e-05	2.8717e-07	3.17871e-05	NA	NA	0.65	31.5257	-79	0.65
Naucleopsis herrerensis	NA	NA	NA	NA	NA	NA	-6.85571e-05	-6.85571e-05	-6.85571e-05	NA	0	0.651	31.5257	0	0.651
Naucleopsis imitans	NA	NA	NA	NA	NA	NA	-0.000106959	-0.000229219	-4.20233e-05	NA	-4	0.651	31.5257	-4	0.651
Naucleopsis krukovii	0.00259393	1.80923e-06	0.920485	0.0697486	1.81245e-05	0.0998226	2.10475e-06	-3.1043e-05	3.87819e-05	34.625	-126	0.651	34.625	-126	0.651
Naucleopsis macrophylla	NA	NA	NA	NA	NA	NA	-8.16084e-05	-0.000108669	-4.00664e-05	34.83	-124	0.651	34.83	-124	0.651
Naucleopsis oblongifolia	NA	NA	NA	NA	NA	NA	6.43042e-07	-0.000128348	0.00013217	NA	-1	0.651	31.5257	-1	0.651
Naucleopsis pseudonaga	NA	NA	NA	NA	NA	NA	-3.3316e-05	-0.000111657	1.98204e-05	36.95	-97	0.651	36.95	-97	0.651
Naucleopsis ternstroemiiflora	0.00129544	-2.66744e-06	0.906935	-0.20591	2.28171e-05	-0.116905	-2.95069e-06	-3.89555e-05	2.75883e-05	23.91	-128	0.612	23.91	-128	0.612
Naucleopsis ulei	0.00236229	-2.62686e-05	0.0420502	-1.112	1.2921e-05	-2.03302	-2.32246e-05	-4.89422e-05	-2.68261e-06	33.2	-22	0.666306	33.2	-22	0.6605
Nealchornea yapurensis	0.00748586	-1.70205e-05	0.645068	-0.227369	3.6951e-05	-0.460625	-2.40189e-05	-8.79697e-05	4.18561e-05	29	-31	0.611198	29	-31	0.513
Nectandra acuminata	NA	NA	NA	NA	NA	NA	0.00014047	0.00014047	0.00014047	NA	-28	0.504	40.6008	-28	0.504
Nectandra amazonum	NA	NA	NA	NA	NA	NA	-5.37803e-05	-9.98277e-05	1.10684e-05	NA	NA	0.633	40.6008	-180	0.633
Nectandra cissiflora	0.0027722	-9.61536e-06	0.686143	-0.346849	2.37948e-05	-0.404094	-1.03178e-05	-4.06255e-05	1.60682e-05	32	-172	0.504	32	-172	0.504
Nectandra coeloclada	NA	NA	NA	NA	NA	NA	-0.000245788	-0.00040189	-8.28718e-05	NA	0	0.504	40.6008	0	0.504
Nectandra crassiloba	NA	NA	NA	NA	NA	NA	-9.51695e-05	-0.000191549	-2.69081e-05	NA	0	0.504	40.6008	0	0.504
Nectandra cuspidata	NA	NA	NA	NA	NA	NA	2.20393e-05	-3.38043e-05	7.61305e-05	26.77	-238	0.518	26.77	-238	0.518
Nectandra globosa	NA	NA	NA	NA	NA	NA	-1.63811e-05	-6.88343e-05	4.99125e-05	33.06	NA	0.39	33.06	-180	0.39
Nectandra gracilis	NA	NA	NA	NA	NA	NA	-2.61761e-05	-5.55576e-05	3.1208e-06	NA	0	0.504	40.6008	0	0.504
Nectandra hihua	NA	NA	NA	NA	NA	NA	7.49322e-06	4.40946e-06	1.14197e-05	NA	NA	0.442909	40.6008	-180	0.462
Nectandra latissima	NA	NA	NA	NA	NA	NA	-0.000151223	-0.000151223	-0.000151223	NA	NA	0.504	40.6008	-180	0.504
Nectandra longifolia	NA	NA	NA	NA	NA	NA	-3.42879e-05	-7.05154e-05	-4.38443e-06	54.9	-237	0.504	54.9	-237	0.504
Nectandra membranacea	NA	NA	NA	NA	NA	NA	-2.59333e-05	-5.41602e-05	2.35868e-06	NA	-73	0.504	40.6008	-73	0.504
Nectandra paucinervia	NA	NA	NA	NA	NA	NA	8.63037e-05	8.73968e-06	0.000197274	NA	0	0.504	40.6008	0	0.504
Nectandra pearcei	NA	NA	NA	NA	NA	NA	-4.21005e-05	-4.21005e-05	-4.21005e-05	NA	0	0.504	40.6008	0	0.504
Nectandra pichurim	NA	NA	NA	NA	NA	NA	1.10684e-05	1.10684e-05	1.10684e-05	NA	NA	0.514	40.6008	-180	0.514
Nectandra pulverulenta	0.00267249	2.01285e-05	0.537018	0.753174	3.26058e-05	0.617329	1.4774e-05	-4.4273e-05	7.55376e-05	37.675	-158	0.504	37.675	-158	0.504
Nectandra purpurea	NA	NA	NA	NA	NA	NA	0.000222751	0.000222751	0.000222751	NA	-102	0.431	40.6008	-102	0.431
Nectandra reflexa	NA	NA	NA	NA	NA	NA	0.00020884	0.00020884	0.00020884	NA	NA	0.504	40.6008	-180	0.504
Nectandra reticulata	NA	NA	NA	NA	NA	NA	-0.000145909	-0.000263451	-4.5833e-06	NA	-43	0.505	40.6008	-43	0.505
Nectandra turbacensis	NA	NA	NA	NA	NA	NA	-7.10768e-05	-0.000109378	-3.09176e-05	59.2	-93	0.545	59.2	-93	0.545
Nectandra viburnoides	NA	NA	NA	NA	NA	NA	-8.96882e-05	-0.000184589	4.25296e-06	NA	-50	0.504	40.6008	-50	0.504
Nectandra yarinensis	NA	NA	NA	NA	NA	NA	2.56942e-05	2.56942e-05	2.56942e-05	NA	-142	0.504	40.6008	-142	0.504
Neea altissima	NA	NA	NA	NA	NA	NA	-3.35827e-05	-3.35827e-05	-3.35827e-05	NA	NA	0.64	29.7875	-136	0.64
Neea divaricata	0.00346269	7.20863e-05	0.160689	2.0818	5.1389e-05	1.40276	4.86322e-05	-2.03263e-05	0.000137755	31.61	-75	0.49	31.61	-75	0.49
Neea floribunda	0.00844885	-0.000104753	0.0833341	-1.23985	6.04928e-05	-1.73166	-7.9986e-05	-0.000179973	1.87007e-06	37.28	-119	0.626441	37.28	-119	0.63
Neea hermaphrodita	NA	NA	NA	NA	NA	NA	2.20762e-05	2.20762e-05	2.20762e-05	26.105	-578	0.64	26.105	-578	0.64
Neea laxa	NA	NA	NA	NA	NA	NA	1.70967e-05	-4.20233e-05	7.55499e-05	NA	-15	0.64	29.7875	-15	0.64
Neea macrophylla	0.00242694	5.72384e-05	0.0809536	2.35846	3.2798e-05	1.74518	4.98888e-05	-3.73708e-06	0.000115656	19.955	-66	0.64	19.955	-66	0.64
Neea madeirana	NA	NA	NA	NA	NA	NA	-5.83005e-05	-0.00026253	2.75065e-06	NA	NA	0.548	29.7875	-136	0.548
Neea oppositifolia	NA	NA	NA	NA	NA	NA	-3.22038e-05	-9.20961e-05	9.2081e-07	NA	-171	0.893	29.7875	-171	0.893
Neea ovalifolia	0.00285821	-5.67256e-05	0.00216216	-1.98466	1.84954e-05	-3.067	-4.78954e-05	-7.95989e-05	-1.28491e-05	NA	-245	0.77	29.7875	-245	0.77
Neea parviflora	NA	NA	NA	NA	NA	NA	-4.42273e-05	-0.000192257	0.000108013	31.275	-73	0.64	31.275	-73	0.64
Neea parvifolia	NA	NA	NA	NA	NA	NA	-7.65493e-05	-0.000151275	5.31229e-06	NA	NA	0.64	29.7875	-136	0.64
Neea spruceana	0.00328381	3.85633e-06	0.898288	0.117434	3.01689e-05	0.127825	5.69765e-06	-5.46301e-05	6.51704e-05	35.185	-26	0.64	35.185	-26	0.64
Neea verticillata	0.00172335	3.4388e-05	0.385094	1.99542	3.95925e-05	0.868549	2.67408e-05	-3.45964e-05	9.42342e-05	25.29	-150	0.64	25.29	-150	0.64
Neocalyptrocalyx maroniensis	NA	NA	NA	NA	NA	NA	4.44051e-08	4.44051e-08	4.44051e-08	NA	NA	0.597	32.965	-408	0.597
Neocouma ternstroemiacea	NA	NA	NA	NA	NA	NA	0.000128284	4.0344e-05	0.000215711	NA	NA	0.594	49.3903	-203	0.594
Neoraputia paraensis	NA	NA	NA	NA	NA	NA	-0.000263449	-0.000263449	-0.000263449	37.2	-165	0.784	37.2	-165	0.784
Neosprucea grandiflora	NA	NA	NA	NA	NA	NA	-0.000118019	-0.000118019	-0.000118019	NA	0	0.609	29.1847	0	0.609
Ochroma pyramidale	0.000814309	8.49688e-06	0.814625	1.04345	3.62396e-05	0.234464	5.50596e-06	-5.83184e-05	8.02281e-05	30.02	-437	0.149	30.02	-437	0.149
Ocotea abbreviata	NA	NA	NA	NA	NA	NA	1.10786e-05	1.10786e-05	1.10786e-05	NA	NA	0.514	43.385	-171	0.514
Ocotea aciphylla	0.00479716	-2.29855e-05	0.349236	-0.479148	2.45553e-05	-0.936073	-1.75941e-05	-6.0926e-05	2.21326e-05	51.325	-55	0.485693	51.325	-55	0.477
Ocotea acutangula	NA	NA	NA	NA	NA	NA	-4.69308e-05	-4.69308e-05	-4.69308e-05	NA	NA	0.514	43.385	-171	0.514
Ocotea amazonica	NA	NA	NA	NA	NA	NA	-1.84272e-05	-7.97106e-05	6.23593e-06	NA	-5	0.443	43.385	-5	0.443
Ocotea argyrophylla	0.00267594	-1.97301e-06	0.951175	-0.0737314	3.22221e-05	-0.0612316	1.29269e-05	-3.87301e-05	5.05224e-05	39.02	-1	0.514	39.02	-1	0.514
Ocotea bofo	0.0055477	-4.34738e-05	0.21333	-0.783636	3.49338e-05	-1.24446	-4.25749e-05	-0.000110465	2.04347e-05	51.54	-44	0.514	51.54	-44	0.514
Ocotea bracteosa	NA	NA	NA	NA	NA	NA	-0.000135126	-0.000135126	-0.000135126	NA	0	0.514	43.385	0	0.514
Ocotea camphoromoea	NA	NA	NA	NA	NA	NA	-7.12258e-05	-0.000196758	3.15713e-05	59.06	-88	0.514	59.06	-88	0.514
Ocotea canaliculata	0.00210454	-4.24392e-05	0.0207664	-2.01655	1.83545e-05	-2.3122	-3.38616e-05	-6.37597e-05	-1.09004e-05	54.275	NA	0.479	54.275	-171	0.479
Ocotea ceanothifolia	0.00212618	1.1967e-06	0.934631	0.0562841	1.45903e-05	0.0820204	3.80602e-06	-2.35045e-05	3.38722e-05	48.115	NA	0.371	48.115	-171	0.371
Ocotea cernua	0.00331911	-5.00998e-05	0.0894865	-1.50944	2.95032e-05	-1.69811	-3.16701e-05	-7.85327e-05	6.1098e-07	48.05	-67	0.485034	48.05	-67	0.484
Ocotea cinerea	0.00273322	-1.38874e-05	0.422828	-0.508096	1.73262e-05	-0.801525	-1.21814e-05	-3.99339e-05	1.7459e-05	52.515	NA	0.514	52.515	-171	0.514
Ocotea cujumary	0.00234949	-2.25535e-05	0.130397	-0.959934	1.49111e-05	-1.51254	-2.47406e-05	-4.56939e-05	-1.59946e-06	34.81	NA	0.514	34.81	-171	0.514
Ocotea cuneifolia	NA	NA	NA	NA	NA	NA	-0.000137268	-0.000137268	-0.000137268	NA	-3	0.514	43.385	-3	0.514
Ocotea cymbarum	NA	NA	NA	NA	NA	NA	-5.35482e-05	-9.57644e-05	3.71261e-06	NA	NA	0.514	43.385	-171	0.514
Ocotea delicata	NA	NA	NA	NA	NA	NA	-6.40664e-06	-1.00239e-05	-3.62027e-06	NA	NA	0.514	43.385	-171	0.514
Ocotea dispersa	NA	NA	NA	NA	NA	NA	0.000195398	0.000195398	0.000195398	NA	NA	0.514	43.385	-171	0.514
Ocotea douradensis	0.00163662	2.97385e-05	0.20307	1.81707	2.33636e-05	1.27285	1.82634e-05	-1.03808e-05	5.97208e-05	42.195	NA	0.514	42.195	-171	0.514
Ocotea floribunda	NA	NA	NA	NA	NA	NA	1.46408e-05	-2.40663e-05	8.11757e-05	39.26	-260	0.398719	39.26	-260	0.4545
Ocotea glomerata	NA	NA	NA	NA	NA	NA	-8.06898e-05	-0.000249403	1.33215e-07	NA	NA	0.508	43.385	-171	0.508
Ocotea gracilis	NA	NA	NA	NA	NA	NA	-9.70038e-06	-4.21005e-05	2.0713e-05	NA	-18	0.514	43.385	-18	0.514
Ocotea guianensis	NA	NA	NA	NA	NA	NA	3.15192e-05	-1.37723e-05	0.0001391	35.36	-540	0.53	35.36	-540	0.53
Ocotea humblotii	NA	NA	NA	NA	NA	NA	0.00011959	0.00011959	0.00011959	NA	NA	0.514	43.385	-171	0.514
Ocotea indirectinervia	NA	NA	NA	NA	NA	NA	8.88101e-08	8.88101e-08	8.88101e-08	NA	NA	0.514	43.385	-171	0.514
Ocotea javitensis	0.00506536	-5.24993e-05	0.283026	-1.03644	4.89027e-05	-1.07355	-5.12137e-05	-0.000133091	3.26151e-05	34.16	-40	0.514	34.16	-40	0.514
Ocotea leucoxylon	0.000909293	1.77389e-05	0.346661	1.95085	1.88494e-05	0.941086	1.06155e-05	-1.65632e-05	4.45192e-05	45.595	-4	0.469234	45.595	-4	0.567333
Ocotea ligulata	NA	NA	NA	NA	NA	NA	-7.86691e-07	-7.86691e-07	-7.86691e-07	NA	NA	0.514	43.385	-171	0.514
Ocotea longifolia	0.0011707	9.89548e-06	0.782708	0.84526	3.58802e-05	0.275792	1.12402e-05	-4.26671e-05	5.61016e-05	40.455	-78	0.514	40.455	-78	0.514
Ocotea matogrossensis	0.00204096	-1.23275e-05	0.0675843	-0.604002	6.74454e-06	-1.82777	-8.03945e-06	-2.05682e-05	2.64917e-07	41.61	NA	0.514	41.61	-171	0.514
Ocotea minor	0.000280762	2.77661e-05	0.163921	9.88953	1.99468e-05	1.39201	8.28146e-06	-1.95976e-05	4.51235e-05	NA	NA	0.514	43.385	-171	0.514
Ocotea myriantha	0.00299105	-3.43506e-05	0.197324	-1.14845	2.66446e-05	-1.28921	-3.21147e-05	-8.27767e-05	8.02886e-06	33.595	-1	0.611	33.595	-1	0.611
Ocotea neesiana	NA	NA	NA	NA	NA	NA	-0.00017921	-0.000332952	-4.75996e-05	NA	NA	0.55	43.385	-171	0.55
Ocotea nigrescens	0.00258872	4.74234e-06	0.808875	0.183192	1.96064e-05	0.241877	2.22208e-07	-3.55775e-05	3.33696e-05	43.21	NA	0.514	43.21	-171	0.514
Ocotea nitida	NA	NA	NA	NA	NA	NA	-2.22251e-05	-3.84017e-05	8.55167e-06	NA	NA	0.514	43.385	-171	0.514
Ocotea obliqua	0.00162044	-2.87936e-05	0.092636	-1.77691	1.71222e-05	-1.68165	-2.44436e-05	-5.56604e-05	-4.21865e-06	NA	NA	0.514	43.385	-171	0.514
Ocotea oblonga	0.00223817	-7.30087e-05	0.0151486	-3.26198	3.00595e-05	-2.42881	-6.48057e-05	-0.000122521	-1.71769e-05	38.94	-45	0.4244	38.94	-45	0.45
Ocotea oblongifolia	NA	NA	NA	NA	NA	NA	1.10684e-05	1.10684e-05	1.10684e-05	NA	NA	0.514	43.385	-171	0.514
Ocotea olivacea	NA	NA	NA	NA	NA	NA	-2.26865e-05	-2.26865e-05	-2.26865e-05	NA	0	0.514	43.385	0	0.514
Ocotea ovalifolia	NA	NA	NA	NA	NA	NA	-3.17282e-06	-3.17282e-06	-3.17282e-06	NA	NA	0.514	43.385	-171	0.514
Ocotea percurrens	0.00242831	-2.30338e-05	0.00954254	-0.948551	8.88657e-06	-2.59198	-2.18369e-05	-3.65998e-05	-8.83977e-06	39.125	NA	0.519	39.125	-171	0.519
Ocotea puberula	NA	NA	NA	NA	NA	NA	3.80857e-05	-0.000188991	0.000247302	50.03	-243	0.455	50.03	-243	0.455
Ocotea rhodophylla	NA	NA	NA	NA	NA	NA	-0.000120667	-0.000297533	2.405e-06	NA	-1	0.514	43.385	-1	0.514
Ocotea rubra	NA	NA	NA	NA	NA	NA	1.97182e-06	-1.69915e-06	5.38611e-06	NA	NA	0.6185	43.385	-171	0.6185
Ocotea rubrinervis	NA	NA	NA	NA	NA	NA	-6.41888e-05	-0.000137454	1.3004e-05	NA	-58	0.514	43.385	-58	0.514
Ocotea sandwithii	NA	NA	NA	NA	NA	NA	-8.08102e-06	-1.43989e-05	8.68592e-07	NA	NA	0.514	43.385	-171	0.514
Ocotea schomburgkiana	NA	NA	NA	NA	NA	NA	3.32342e-06	-6.661e-07	1.02663e-05	NA	NA	0.65	43.385	-171	0.65
Ocotea splendens	0.00240106	2.97703e-06	0.897151	0.123988	2.3031e-05	0.129262	-6.91006e-06	-3.1987e-05	2.06345e-05	36.65	-3	0.458727	36.65	-3	0.482
Ocotea subterminalis	0.00185708	-2.58412e-05	0.10153	-1.3915	1.57811e-05	-1.63748	-1.70973e-05	-4.82419e-05	5.37381e-06	29.765	NA	0.514	29.765	-171	0.514
Ocotea tabacifolia	NA	NA	NA	NA	NA	NA	-2.6223e-07	-2.6223e-07	-2.6223e-07	NA	NA	0.514	43.385	-171	0.514
Ocotea tessmannii	NA	NA	NA	NA	NA	NA	5.21996e-05	2.56942e-05	9.81355e-05	52.58	-148	0.514	52.58	-148	0.514
Ocotea ucayalensis	NA	NA	NA	NA	NA	NA	-8.02901e-05	-8.02901e-05	-8.02901e-05	NA	0	0.514	43.385	0	0.514
Ocotea whitei	NA	NA	NA	NA	NA	NA	-4.84643e-05	-9.48581e-05	1.25121e-05	NA	NA	0.514	43.385	-171	0.514
Oenocarpus bacaba	0.0135764	-9.29811e-05	0.422971	-0.684873	0.000116041	-0.801278	-4.15598e-05	-0.000203899	9.7599e-05	21.47	-36	0.65	21.47	-36	0.65
Oenocarpus balickii	NA	NA	NA	NA	NA	NA	5.31229e-06	5.31229e-06	5.31229e-06	NA	-80	0.682	21.9088	-80	0.682
Oenocarpus bataua	0.017047	-0.00016435	0.0222868	-0.964101	7.19118e-05	-2.28544	-0.000116806	-0.000227436	-2.15728e-05	27	-88	0.660312	27	-88	0.5375
Oenocarpus distichus	0.00294129	-3.12979e-05	0.703295	-1.06409	8.21736e-05	-0.380876	-1.41467e-05	-0.000180574	9.63439e-05	24.74	NA	0.682	24.74	-108	0.682
Oenocarpus mapora	0.00437382	-3.91569e-05	0.36881	-0.895257	4.35704e-05	-0.898704	-4.19029e-05	-0.000137923	3.3235e-05	14.425	-248	0.713	14.425	-248	0.713
Oenocarpus minor	NA	NA	NA	NA	NA	NA	-7.6256e-05	-0.00022783	3.53739e-05	NA	NA	0.682	21.9088	-108	0.682
Onychopetalum amazonicum	0.00279421	-1.12439e-05	0.119033	-0.402398	7.21296e-06	-1.55884	-1.06084e-05	-2.27958e-05	1.43344e-06	32.275	NA	0.624	32.275	-363	0.624
Onychopetalum periquino	NA	NA	NA	NA	NA	NA	5.08798e-05	2.3648e-06	9.78855e-05	NA	-398	0.637	32.275	-398	0.637
Ophiocaryon heterophyllum	0.00327852	-2.66941e-05	0.225719	-0.814212	2.20346e-05	-1.21146	-2.16181e-05	-6.11051e-05	1.29297e-05	22.74	0	0.415	22.74	0	0.415
Ophiocaryon manausense	NA	NA	NA	NA	NA	NA	1.70505e-05	1.25121e-05	2.12492e-05	NA	0	0.415	22.74	0	0.415
Ormosia amazonica	NA	NA	NA	NA	NA	NA	3.97028e-05	-1.20778e-05	9.10902e-05	NA	-38	0.601	50.5017	-38	0.601
Ormosia arborea	NA	NA	NA	NA	NA	NA	-0.000154869	-0.000249005	-8.10861e-05	NA	NA	0.601	50.5017	-230	0.601
Ormosia bopiensis	0.00221595	9.7618e-06	0.693656	0.440524	2.47825e-05	0.393899	-6.99596e-08	-3.76569e-05	3.66002e-05	38.855	-95	0.601	38.855	-95	0.601
Ormosia coarctata	NA	NA	NA	NA	NA	NA	4.11188e-05	4.11188e-05	4.11188e-05	NA	NA	0.6	50.5017	-230	0.6
Ormosia coccinea	0.00234802	-1.08934e-05	0.588661	-0.463938	2.01439e-05	-0.540777	-1.06179e-05	-4.82812e-05	1.49097e-05	NA	-210	0.625	50.5017	-210	0.625
Ormosia costulata	NA	NA	NA	NA	NA	NA	2.092e-06	2.092e-06	2.092e-06	NA	NA	0.639	50.5017	-230	0.639
Ormosia coutinhoi	NA	NA	NA	NA	NA	NA	2.17349e-05	2.17349e-05	2.17349e-05	53.25	NA	NA	53.25	-230	0.606467
Ormosia discolor	NA	NA	NA	NA	NA	NA	9.88208e-06	9.88208e-06	9.88208e-06	NA	-25	0.601	50.5017	-25	0.601
Ormosia fastigiata	NA	NA	NA	NA	NA	NA	-3.17282e-06	-3.17282e-06	-3.17282e-06	NA	NA	0.601	50.5017	-230	0.601
Ormosia grandiflora	NA	NA	NA	NA	NA	NA	1.20979e-06	8.93243e-07	1.5604e-06	NA	NA	0.601	50.5017	-230	0.601
Ormosia grossa	NA	NA	NA	NA	NA	NA	-1.21447e-05	-3.75919e-05	3.4221e-06	NA	NA	0.601	50.5017	-230	0.601
Ormosia nobilis	NA	NA	NA	NA	NA	NA	4.40489e-07	4.40489e-07	4.40489e-07	NA	-528	0.58	50.5017	-528	0.58
Ormosia paraensis	0.00353161	-3.8715e-05	0.0366875	-1.09624	1.85308e-05	-2.08923	-2.85916e-05	-6.62672e-05	-3.70049e-06	59.4	-3	0.664	59.4	-3	0.664
Ormosia stipularis	NA	NA	NA	NA	NA	NA	2.17349e-05	2.17349e-05	2.17349e-05	NA	NA	NA	50.5017	-230	0.606467
Osteophloeum platyspermum	0.00374394	2.86997e-05	0.032337	0.766564	1.34097e-05	2.14022	2.41463e-05	3.35675e-06	4.63505e-05	68.625	-23	0.466	68.625	-23	0.466
Otoba glycycarpa	0.0297191	0.000239542	0.14582	0.806021	0.000164695	1.45446	0.00025486	-2.33144e-05	0.000605964	55	-17	0.397	55	-17	0.397
Otoba gracilipes	NA	NA	NA	NA	NA	NA	5.67281e-05	5.67281e-05	5.67281e-05	NA	NA	0.443	52.7	-42	0.443
Otoba latialata	NA	NA	NA	NA	NA	NA	8.50922e-05	8.50922e-05	8.50922e-05	NA	-38	0.397	52.7	-38	0.397
Otoba lehmannii	NA	NA	NA	NA	NA	NA	5.67281e-05	5.67281e-05	5.67281e-05	NA	NA	0.39	52.7	-42	0.39
Otoba novogranatensis	NA	NA	NA	NA	NA	NA	-4.08932e-05	-7.44502e-05	5.67281e-05	NA	-64	0.35	52.7	-64	0.35
Otoba parvifolia	0.014449	0.000106657	0.148104	0.738161	7.37466e-05	1.44626	0.000108748	-3.49995e-05	0.000261482	50.4	-59	0.426	50.4	-59	0.426
Ouratea amplifolia	NA	NA	NA	NA	NA	NA	9.88208e-06	9.88208e-06	9.88208e-06	NA	0	0.774	24.28	0	0.774
Ouratea candollei	NA	NA	NA	NA	NA	NA	1.01702e-06	1.01702e-06	1.01702e-06	NA	NA	0.774	24.28	-130	0.774
Ouratea castaneifolia	NA	NA	NA	NA	NA	NA	5.38081e-05	1.3004e-05	8.53041e-05	NA	-365	0.77	24.28	-365	0.77
Ouratea discophora	0.00110811	2.18523e-05	0.037324	1.97203	1.04948e-05	2.0822	2.88943e-05	4.25069e-06	4.88832e-05	24.28	NA	0.791	24.28	-130	0.791
Ouratea iquitosensis	NA	NA	NA	NA	NA	NA	4.99542e-05	9.45686e-06	8.6786e-05	NA	NA	0.774	24.28	-130	0.774
Ouratea paruensis	NA	NA	NA	NA	NA	NA	-1.19442e-05	-1.19442e-05	-1.19442e-05	NA	NA	0.774	24.28	-130	0.774
Ouratea polygyna	NA	NA	NA	NA	NA	NA	-7.91778e-05	-0.000152264	-5.97388e-06	NA	NA	0.77	24.28	-130	0.77
Ouratea weberbaueri	NA	NA	NA	NA	NA	NA	2.86873e-05	2.86873e-05	2.86873e-05	NA	NA	0.774	24.28	-130	0.774
Oxandra acuminata	0.00511293	5.17896e-05	0.400821	1.01291	6.16429e-05	0.840155	5.59465e-05	-5.81656e-05	0.000157607	NA	NA	0.665	23.4258	-97	0.665
Oxandra asbeckii	0.0339913	0.000138998	0.240559	0.408924	0.000118439	1.17359	0.000170929	-4.26227e-05	0.000478198	18.5	NA	0.77	18.5	-97	0.77
Oxandra espintana	NA	NA	NA	NA	NA	NA	5.47116e-06	1.60901e-06	1.18959e-05	18.73	-183	0.63	18.73	-183	0.63
Oxandra euneura	NA	NA	NA	NA	NA	NA	1.60901e-06	1.60901e-06	1.60901e-06	NA	0	0.737	23.4258	0	0.737
Oxandra major	NA	NA	NA	NA	NA	NA	-0.000169517	-0.00027918	-5.88722e-05	NA	NA	0.737	23.4258	-97	0.737
Oxandra mediocris	0.00407118	-6.57415e-05	0.48815	-1.6148	9.48304e-05	-0.693254	-4.31808e-05	-0.000223117	7.086e-05	25.175	-126	0.737	25.175	-126	0.737
Oxandra panamensis	NA	NA	NA	NA	NA	NA	-0.00022638	-0.000485593	-5.16132e-06	NA	NA	0.737	23.4258	-97	0.737
Oxandra polyantha	0.0050415	-3.42909e-05	0.226512	-0.680174	2.83539e-05	-1.20939	-2.93265e-05	-8.03558e-05	1.80436e-05	26.32	-66	0.737	26.32	-66	0.737
Oxandra riedeliana	0.00613054	-1.47666e-05	0.815073	-0.240869	6.31358e-05	-0.233886	4.10682e-06	-0.000112334	0.00010769	20.47	-99	0.77	20.47	-99	0.77
Oxandra venezuelana	NA	NA	NA	NA	NA	NA	-0.000194792	-0.000194792	-0.000194792	NA	NA	0.737	23.4258	-97	0.737
Oxandra xylopioides	0.00529395	-1.38701e-05	0.654341	-0.261998	3.09779e-05	-0.44774	-7.94538e-06	-6.51187e-05	4.26259e-05	31.36	-87	0.77	31.36	-87	0.77
Pachira aquatica	NA	NA	NA	NA	NA	NA	4.03482e-05	-4.48941e-05	0.000125855	42	-15	0.377	42	-15	0.377
Pachira dugandeana	NA	NA	NA	NA	NA	NA	5.67281e-05	5.67281e-05	5.67281e-05	NA	NA	0.479	44.4267	-114	0.479
Pachira humilis	NA	NA	NA	NA	NA	NA	0.000124065	0.000124065	0.000124065	NA	NA	0.479	44.4267	-114	0.479
Pachira insignis	0.00364995	1.57569e-05	0.585355	0.431703	2.88811e-05	0.54558	2.2514e-05	-2.89105e-05	8.07538e-05	56.2	-91	0.384	56.2	-91	0.384
Pachira macrocalyx	NA	NA	NA	NA	NA	NA	5.25004e-05	-2.3792e-06	0.000152233	NA	NA	0.5519	44.4267	-114	0.5195
Pachira nervosa	NA	NA	NA	NA	NA	NA	-9.31767e-07	-3.64805e-06	9.5055e-07	35.08	NA	0.47	35.08	-114	0.47
Pachira nitida	NA	NA	NA	NA	NA	NA	0.000177969	0.000177969	0.000177969	NA	-1	0.479	44.4267	-1	0.479
Pachira paraensis	NA	NA	NA	NA	NA	NA	3.30648e-05	9.19864e-07	7.43888e-05	NA	NA	0.47375	44.4267	-114	0.4685
Pagamea coriacea	NA	NA	NA	NA	NA	NA	-4.68207e-06	-4.68207e-06	-4.68207e-06	NA	NA	0.563	36.3532	-22	0.563
Pagamea guianensis	NA	NA	NA	NA	NA	NA	0.000117681	0.000117681	0.000117681	NA	0	0.573	36.3532	0	0.573
Palicourea guianensis	NA	NA	NA	NA	NA	NA	2.12849e-05	2.12849e-05	2.12849e-05	NA	NA	0.54	36.3532	-188	0.54
Palicourea roseocremea	0.00148718	-4.41774e-06	0.761153	-0.297055	1.45336e-05	-0.303967	-7.53675e-06	-3.09305e-05	1.83445e-05	NA	-48	0.61	36.3532	-48	0.61
Panopsis sessilifolia	NA	NA	NA	NA	NA	NA	7.40974e-06	1.23622e-06	1.11008e-05	NA	NA	0.504	69.465	-48	0.504
Paradrypetes subintegrifolia	NA	NA	NA	NA	NA	NA	1.40907e-06	1.40907e-06	1.40907e-06	NA	NA	0.825	32.95	-67	0.825
Parahancornia fasciculata	0.00300404	-2.33626e-05	0.25932	-0.777705	2.07115e-05	-1.128	-1.73068e-05	-5.75314e-05	-3.71924e-07	64.785	NA	0.464333	64.785	-2	0.4665
Parahancornia peruviana	NA	NA	NA	NA	NA	NA	3.86805e-05	-4.68207e-06	0.00011959	45.935	0	0.52	45.935	0	0.52
Paramachaerium ormosioides	0.00861337	-1.25559e-05	0.720432	-0.145772	3.50839e-05	-0.357882	-2.26715e-05	-7.55915e-05	3.29967e-05	36.95	NA	0.713	36.95	-180	0.713
Parathesis amazonica	NA	NA	NA	NA	NA	NA	-2.07642e-06	-2.07642e-06	-2.07642e-06	NA	NA	0.62	15.92	-280	0.62
Parathesis palaciosii	NA	NA	NA	NA	NA	NA	-5.14469e-05	-5.14469e-05	-5.14469e-05	NA	NA	0.62	15.92	-280	0.62
Parinari campestris	NA	NA	NA	NA	NA	NA	-7.62485e-06	-2.57244e-05	4.46214e-06	77.355	NA	0.707	77.355	-150	0.707
Parinari excelsa	0.00159861	-2.95869e-05	0.368035	-1.85079	3.28685e-05	-0.90016	-3.17543e-05	-8.46163e-05	1.56953e-06	58.055	-62	0.704	58.055	-62	0.704
Parinari klugii	0.0031616	-3.09828e-05	0.518909	-0.97997	4.80332e-05	-0.645028	-9.3061e-06	-9.01682e-05	6.30579e-05	NA	-6	0.702	67.705	-6	0.702
Parinari montana	NA	NA	NA	NA	NA	NA	-4.53977e-07	-1.65973e-06	2.89377e-07	NA	NA	0.71	67.705	-150	0.71
Parinari occidentalis	0.000540337	7.55949e-05	9.72994e-06	13.9903	1.7091e-05	4.42309	2.62002e-05	-6.62745e-05	7.92082e-05	NA	-137	0.702	67.705	-137	0.702
Parinari parilis	0.00150433	1.49129e-05	0.103992	0.991333	9.17268e-06	1.6258	1.5105e-05	1.32829e-06	3.21961e-05	NA	-46	0.702	67.705	-46	0.702
Parinari parvifolia	NA	NA	NA	NA	NA	NA	-1.92048e-07	-2.23813e-06	8.94868e-07	NA	NA	0.702	67.705	-150	0.702
Parkia balslevii	NA	NA	NA	NA	NA	NA	3.7989e-05	-1.59006e-05	8.69141e-05	NA	-1	0.455	75.4093	-1	0.455
Parkia decussata	0.00131506	6.43034e-06	0.562397	0.488975	1.11005e-05	0.579285	8.73533e-06	-8.51494e-06	2.53797e-05	35.32	NA	0.775	35.32	-41	0.775
Parkia gigantocarpa	NA	NA	NA	NA	NA	NA	1.4768e-05	6.41663e-06	1.85978e-05	NA	-282	0.26	75.4093	-282	0.26
Parkia igneiflora	0.00400976	-2.10998e-05	0.711783	-0.52621	5.71094e-05	-0.369462	-4.22663e-06	-9.48568e-05	5.41943e-05	44.115	-7	0.47	44.115	-7	0.47
Parkia multijuga	0.00271405	-1.90332e-05	0.321418	-0.701284	1.91954e-05	-0.991549	-1.34881e-05	-4.49182e-05	1.53409e-05	81.77	-16	0.396	81.77	-16	0.396
Parkia nitida	0.00249802	-2.14715e-05	0.241219	-0.859543	1.83213e-05	-1.17195	-1.34456e-05	-4.10984e-05	1.13042e-05	109.685	-52	0.385805	109.685	-52	0.419
Parkia panurensis	0.000823797	1.89216e-05	0.549414	2.29687	3.16076e-05	0.598639	1.10187e-05	-2.63704e-05	6.14725e-05	NA	-4	0.455	75.4093	-4	0.455
Parkia pendula	0.000566228	3.88761e-05	0.157353	6.8658	2.74931e-05	1.41403	2.28197e-05	-5.06405e-06	6.54311e-05	108.475	-227	0.521	108.475	-227	0.521
Parkia ulei	NA	NA	NA	NA	NA	NA	-6.88713e-05	-0.00022092	-8.22802e-06	72.4	NA	0.378	72.4	-41	0.378
Parkia velutina	0.00355688	-2.42506e-05	0.303879	-0.681794	2.35866e-05	-1.02815	-2.06914e-05	-6.94471e-05	1.32162e-05	76.1	-31	0.435	76.1	-31	0.435
Pausandra macropetala	NA	NA	NA	NA	NA	NA	-4.35258e-05	-8.61369e-05	1.12612e-05	NA	NA	0.59	17.6425	-112	0.59
Pausandra macrostachya	0.00525195	0.000161631	0.241615	3.07755	0.000138033	1.17096	0.00015448	-1.04262e-05	0.000376197	15.685	NA	0.59	15.685	-112	0.59
Pausandra trianae	0.00941819	0.000175152	0.214233	1.85972	0.000141023	1.24201	0.000214301	-2.82607e-05	0.000566323	19.6	-113	0.59	19.6	-113	0.59
Paypayrola grandiflora	0.00209189	-2.97443e-06	0.848786	-0.142188	1.56e-05	-0.190668	-1.91732e-06	-2.94335e-05	2.23413e-05	28.85	-23	0.63	28.85	-23	0.63
Paypayrola guianensis	NA	NA	NA	NA	NA	NA	6.5054e-07	-3.62027e-06	6.41663e-06	16.85	NA	0.582	16.85	-21	0.582
Paypayrola longifolia	NA	NA	NA	NA	NA	NA	5.66842e-06	4.21902e-06	7.26472e-06	NA	NA	0.606	22.85	-21	0.606
Peltogyne campestris	NA	NA	NA	NA	NA	NA	-2.22559e-06	-2.22559e-06	-2.22559e-06	NA	NA	0.787	50.5225	-294	0.787
Peltogyne excelsa	NA	NA	NA	NA	NA	NA	1.62938e-06	-1.67701e-05	2.87054e-05	60.195	NA	0.787	60.195	-294	0.787
Peltogyne floribunda	NA	NA	NA	NA	NA	NA	3.9507e-06	3.9507e-06	3.9507e-06	NA	NA	0.787	50.5225	-294	0.787
Peltogyne paniculata	0.00427934	1.39518e-05	0.531112	0.326028	2.22763e-05	0.626309	3.96342e-06	-2.37008e-05	3.34992e-05	40.85	-322	0.796	40.85	-322	0.796
Peltogyne subsessilis	NA	NA	NA	NA	NA	NA	-0.000115332	-0.000115332	-0.000115332	NA	NA	0.76	50.5225	-294	0.76
Peltogyne venosa	NA	NA	NA	NA	NA	NA	0.000224366	-3.3589e-05	0.000508093	NA	NA	0.765	50.5225	-294	0.765
Pentaclethra macroloba	NA	NA	NA	NA	NA	NA	-0.000134414	-0.00033084	2.05097e-06	34.595	NA	0.603	34.595	-180	0.603
Pentagonia amazonica	NA	NA	NA	NA	NA	NA	-3.66315e-06	-0.000118564	0.000100761	NA	0	0.628	28.175	0	0.628
Pentagonia macrophylla	0.00135876	1.85984e-05	0.224687	1.36878	1.53179e-05	1.21416	1.53023e-05	-4.73739e-06	4.89412e-05	23.1	-2	0.628	23.1	-2	0.628
Pentagonia spathicalyx	0.00982898	-1.85663e-05	0.789562	-0.188893	6.95679e-05	-0.26688	-1.75754e-05	-0.000124266	0.000116551	33.25	-1	0.628	33.25	-1	0.628
Pentagonia williamsii	NA	NA	NA	NA	NA	NA	0.000105565	0.000105565	0.000105565	NA	NA	0.628	28.175	-70	0.628
Pentagonia wurdackii	NA	NA	NA	NA	NA	NA	2.12802e-05	2.12802e-05	2.12802e-05	NA	NA	0.628	28.175	-70	0.628
Pentaplaris huaoranica	NA	NA	NA	NA	NA	NA	0.000126193	0.000102231	0.000149949	NA	0	0.445	50.5219	0	0.445
Peperomia hispidula	NA	NA	NA	NA	NA	NA	-1.82033e-05	-1.82033e-05	-1.82033e-05	NA	NA	0.33	42.1881	-191	0.33
Pera benensis	NA	NA	NA	NA	NA	NA	-8.24503e-05	-0.000167449	-1.07324e-06	NA	-227	0.666	55.315	-227	0.666
Pera bicolor	0.00216423	1.07997e-05	0.306718	0.499009	1.05658e-05	1.02213	7.59172e-06	-1.16147e-06	2.77569e-05	55.315	-32	0.6046	55.315	-32	0.599
Pera citriodora	NA	NA	NA	NA	NA	NA	-3.1079e-05	-6.1961e-05	2.37714e-06	NA	0	0.666	55.315	0	0.666
Pera glabrata	0.000807449	-1.8179e-05	0.0420932	-2.25141	8.94374e-06	-2.0326	-1.14456e-05	-2.7424e-05	-2.0669e-06	NA	-146	0.67	55.315	-146	0.67
Pera tomentosa	NA	NA	NA	NA	NA	NA	-9.08222e-06	-9.08222e-06	-9.08222e-06	NA	-390	0.666	55.315	-390	0.666
Perebea angustifolia	0.00300943	-2.58272e-05	0.294256	-0.858206	2.46247e-05	-1.04883	-2.64365e-05	-7.83203e-05	1.43419e-05	35.325	-111	0.517	35.325	-111	0.517
Perebea guianensis	0.0038626	-2.2462e-05	0.331378	-0.581526	2.31247e-05	-0.971343	-2.0148e-05	-5.97844e-05	1.46579e-05	30.56	-40	0.56	30.56	-40	0.56
Perebea longepedunculata	NA	NA	NA	NA	NA	NA	-0.000199756	-0.000199756	-0.000199756	NA	-91	0.5	33.945	-91	0.5
Perebea mollis	0.00244083	5.76183e-06	0.799714	0.236061	2.27097e-05	0.253717	3.26427e-06	-2.57373e-05	3.70867e-05	37.39	-195	0.365	37.39	-195	0.365
Perebea rubra	0.00168057	-9.92624e-06	0.609344	-0.590649	1.94248e-05	-0.51101	-4.09033e-06	-3.08636e-05	1.33525e-05	NA	-1	0.5	33.945	-1	0.5
Perebea tessmannii	0.00377115	-5.84388e-05	0.0599356	-1.54963	3.10635e-05	-1.88127	-5.34996e-05	-0.000113782	-9.39419e-06	35.655	-62	0.5	35.655	-62	0.5
Perebea xanthochyma	0.00308199	1.97353e-05	0.383787	0.640342	2.26598e-05	0.87094	1.64894e-05	-2.06444e-05	5.62163e-05	30.795	-93	0.56	30.795	-93	0.56
Peridiscus lucidus	NA	NA	NA	NA	NA	NA	8.53717e-06	-3.00716e-05	3.13221e-05	NA	NA	0.73	42.0313	-97.4071	0.73
Persea peruviana	NA	NA	NA	NA	NA	NA	-8.97448e-05	-0.000166546	-4.68207e-06	NA	0	0.504	41.9669	0	0.504
Phragmotheca ecuadorensis	NA	NA	NA	NA	NA	NA	-4.06516e-05	-0.00011488	1.5604e-06	NA	0	0.445	50.5219	0	0.445
Phragmotheca mammosa	NA	NA	NA	NA	NA	NA	-1.53106e-05	-5.47997e-05	7.04181e-06	NA	0	0.445	50.5219	0	0.445
Phyllanthus attenuatus	NA	NA	NA	NA	NA	NA	1.40907e-06	1.40907e-06	1.40907e-06	NA	NA	0.587	50.77	-282	0.587
Physocalymma scaberrimum	NA	NA	NA	NA	NA	NA	-0.000237764	-0.00046733	-3.91388e-05	39.94	-309	0.705	39.94	-309	0.705
Phytelephas macrocarpa	NA	NA	NA	NA	NA	NA	3.22033e-05	3.22033e-05	3.22033e-05	NA	-47	0.393	25.6685	-47	0.393
Phytelephas tenuicaulis	NA	NA	NA	NA	NA	NA	-1.59006e-05	-1.59006e-05	-1.59006e-05	NA	0	0.393	25.6685	0	0.393
Picramnia juniniana	NA	NA	NA	NA	NA	NA	-3.91388e-05	-3.91388e-05	-3.91388e-05	NA	-61	0.594	42.339	-61	0.594
Picramnia latifolia	NA	NA	NA	NA	NA	NA	8.87761e-06	-1.77149e-06	1.86822e-05	NA	-42	0.545667	42.2851	-42	0.548
Picramnia sellowii	NA	NA	NA	NA	NA	NA	-5.58246e-05	-0.000118884	1.60901e-06	NA	0	0.5945	39.6058	0	0.5945
Piper arboreum	NA	NA	NA	NA	NA	NA	-5.96667e-05	-5.96667e-05	-5.96667e-05	NA	-180	0.33	39.8483	-180	0.33
Piper hispidum	NA	NA	NA	NA	NA	NA	4.53343e-05	2.29516e-05	6.82887e-05	NA	NA	0.33	41.3086	-197	0.33
Piper laevigatum	NA	NA	NA	NA	NA	NA	-4.21056e-06	-6.1961e-05	5.03695e-05	NA	NA	0.33	41.2358	-197	0.33
Piper pseudoarboreum	NA	NA	NA	NA	NA	NA	-3.49844e-05	-3.49844e-05	-3.49844e-05	NA	NA	0.33	41.7019	-197	0.33
Piper reticulatum	NA	NA	NA	NA	NA	NA	0.000106936	-4.95887e-05	0.000263957	NA	-168	0.33	41.4768	-168	0.33
Piptadenia adiantoides	NA	NA	NA	NA	NA	NA	-3.56319e-06	-3.56319e-06	-3.56319e-06	NA	NA	0.819	45.3375	-501	0.819
Piptadenia gonoacantha	NA	NA	NA	NA	NA	NA	-2.72948e-05	-9.187e-05	3.40698e-05	54.095	-366	0.704821	54.095	-366	0.7495
Platonia insignis	NA	NA	NA	NA	NA	NA	3.82027e-05	6.41663e-06	6.03414e-05	67.7	NA	NA	67.7	-92	0.655308
Platymiscium darienense	NA	NA	NA	NA	NA	NA	-1.72044e-06	-1.72044e-06	-1.72044e-06	NA	NA	0.796	52.1045	-287	0.796
Platymiscium stipulare	NA	NA	NA	NA	NA	NA	-2.95469e-05	-0.000110166	5.29908e-06	NA	-79	0.796	52.1045	-79	0.796
Platymiscium trinitatis	0.00175203	-3.85185e-06	0.456222	-0.21985	5.16969e-06	-0.745082	-4.86557e-06	-1.70908e-05	2.46155e-06	NA	NA	0.796	52.1045	-287	0.796
Platymiscium ulei	NA	NA	NA	NA	NA	NA	-6.71254e-05	-0.000120992	-1.81676e-05	NA	NA	0.75	52.1045	-287	0.75
Platypodium viride	NA	NA	NA	NA	NA	NA	-2.12241e-05	-5.43144e-05	-2.19221e-06	NA	NA	0.75	52.1045	-424	0.75
Pleuranthodendron lindenii	0.00228796	5.98072e-06	0.889059	0.261399	4.28741e-05	0.139495	7.49086e-06	-6.6716e-05	8.90396e-05	50.5	-139	0.68	50.5	-139	0.68
Pleurothyrium brochidodromum	NA	NA	NA	NA	NA	NA	4.82709e-05	4.82709e-05	4.82709e-05	NA	NA	0.47	27.065	-67	0.47
Pleurothyrium costanense	NA	NA	NA	NA	NA	NA	-1.94244e-05	-1.94244e-05	-1.94244e-05	NA	NA	0.47	27.065	-67	0.47
Pleurothyrium cuneifolium	NA	NA	NA	NA	NA	NA	5.19989e-05	-5.60917e-05	0.00017567	NA	-27	0.47	27.065	-27	0.47
Pleurothyrium glabrifolium	NA	NA	NA	NA	NA	NA	-1.77149e-06	-1.77149e-06	-1.77149e-06	NA	NA	0.47	27.065	-67	0.47
Pleurothyrium insigne	NA	NA	NA	NA	NA	NA	7.49817e-05	7.49817e-05	7.49817e-05	NA	0	0.47	27.065	0	0.47
Pleurothyrium intermedium	NA	NA	NA	NA	NA	NA	-8.45454e-05	-0.000147879	1.47847e-05	28.365	-97	0.47	28.365	-97	0.47
Pleurothyrium parviflorum	0.00106359	-2.76167e-06	0.920561	-0.259656	2.76923e-05	-0.0997271	-8.65021e-06	-5.43518e-05	3.49145e-05	NA	-101	0.47	27.065	-101	0.47
Pleurothyrium poeppigii	NA	NA	NA	NA	NA	NA	-0.000124799	-0.000365437	2.82466e-05	25.765	-90	0.47	25.765	-90	0.47
Pleurothyrium trianae	NA	NA	NA	NA	NA	NA	-5.23058e-05	-0.000192727	4.68121e-06	NA	0	0.47	27.065	0	0.47
Pleurothyrium vasquezii	0.00161693	9.29582e-06	0.567087	0.574907	1.62416e-05	0.572347	-9.48238e-06	-5.85785e-05	3.0642e-05	NA	-127	0.47	27.065	-127	0.47
Pleurothyrium williamsii	NA	NA	NA	NA	NA	NA	3.37806e-05	3.37806e-05	3.37806e-05	NA	NA	0.47	27.065	-67	0.47
Plukenetia brachybotrya	NA	NA	NA	NA	NA	NA	-4.65527e-05	-4.65527e-05	-4.65527e-05	NA	NA	0.577	40.1206	-136	0.577
Pogonophora schomburgkiana	0.00323438	-3.20054e-05	0.524373	-0.989539	5.0274e-05	-0.63662	-1.12775e-05	-7.92239e-05	3.14147e-05	26.49	NA	0.833	26.49	-136	0.833
Poraqueiba guianensis	0.00836105	-4.56024e-05	0.232828	-0.545415	3.82216e-05	-1.19311	-2.54697e-05	-8.50923e-05	1.05785e-05	31.655	0	0.742	31.655	0	0.742
Poraqueiba sericea	NA	NA	NA	NA	NA	NA	2.04629e-05	2.04629e-05	2.04629e-05	33.17	-5	0.79	33.17	-5	0.79
Porcelia mediocris	NA	NA	NA	NA	NA	NA	1.5604e-06	1.5604e-06	1.5604e-06	NA	0	0.49	29.4442	0	0.49
Porcelia nitidifolia	NA	NA	NA	NA	NA	NA	-4.69765e-05	-8.54113e-05	-1.21682e-05	NA	-131	0.4	29.4442	-131	0.4
Porcelia ponderosa	NA	NA	NA	NA	NA	NA	0.00042861	0.00042861	0.00042861	NA	NA	0.49	29.4442	-98	0.49
Posoqueria coriacea	NA	NA	NA	NA	NA	NA	-0.000144999	-0.000144999	-0.000144999	NA	NA	0.512	26.5	-151	0.512
Posoqueria latifolia	0.00384843	-1.51293e-05	0.425625	-0.39313	1.899e-05	-0.7967	-1.23997e-05	-4.77305e-05	1.70356e-05	26.5	-161	0.545833	26.5	-161	0.541
Poulsenia armata	0.0226979	0.000140454	0.183455	0.618797	0.000105589	1.33019	9.90807e-05	-3.79886e-05	0.000303412	74.85	-104	0.35	74.85	-104	0.35
Pourouma acuminata	NA	NA	NA	NA	NA	NA	-5.78226e-05	-0.000310976	0.000182234	NA	-11	0.394	41.8432	-11	0.394
Pourouma bicolor	0.00573997	-0.000102067	0.0213924	-1.77818	4.43579e-05	-2.30099	-8.16356e-05	-0.000155683	-1.68739e-05	46.08	-56	0.353227	46.08	-56	0.3735
Pourouma cecropiifolia	0.00258688	5.89127e-05	0.0715408	2.27736	3.26924e-05	1.80203	5.90193e-05	-1.45687e-06	0.000127327	38	-248	0.356	38	-248	0.356
Pourouma cucura	0.00126409	4.69571e-05	0.23265	3.71469	3.93421e-05	1.19356	4.51224e-05	-2.17265e-05	0.000123206	41.54	-94	0.394	41.54	-94	0.394
Pourouma cuspidata	NA	NA	NA	NA	NA	NA	4.07965e-05	-1.07324e-06	7.30306e-05	NA	NA	0.394	41.8432	-147	0.394
Pourouma ferruginea	NA	NA	NA	NA	NA	NA	-1.38995e-05	-0.000114718	6.97487e-05	NA	0	0.394	41.8432	0	0.394
Pourouma floccosa	NA	NA	NA	NA	NA	NA	-8.40161e-05	-0.000160441	-1.72357e-06	NA	0	0.394	41.8432	0	0.394
Pourouma guianensis	0.00577327	-4.04423e-05	0.220275	-0.70051	3.29927e-05	-1.2258	-3.5175e-05	-9.95724e-05	2.08039e-05	43.25	-249	0.380353	43.25	-249	0.387
Pourouma herrerensis	NA	NA	NA	NA	NA	NA	1.25121e-05	1.25121e-05	1.25121e-05	NA	-1	0.394	41.8432	-1	0.394
Pourouma melinonii	0.000811205	1.18035e-05	0.501974	1.45506	1.75808e-05	0.671387	2.63003e-05	-1.37424e-05	6.92428e-05	40.58	0	0.32	40.58	0	0.32
Pourouma minor	0.00947783	0.000112534	0.169057	1.18734	8.1829e-05	1.37524	0.000115147	-1.68506e-05	0.000296247	49.1	-168	0.436	49.1	-168	0.436
Pourouma mollis	0.00325524	-3.00043e-05	0.725387	-0.921721	8.54171e-05	-0.351268	-8.465e-06	-0.000158651	0.000105093	48.96	-85	0.39	48.96	-85	0.39
Pourouma myrmecophila	NA	NA	NA	NA	NA	NA	-3.51751e-05	-3.51751e-05	-3.51751e-05	NA	-2	0.394	41.8432	-2	0.394
Pourouma napoensis	NA	NA	NA	NA	NA	NA	-8.77821e-05	-0.000144219	-3.02315e-05	NA	0	0.394	41.8432	0	0.394
Pourouma ovata	0.00437193	3.46237e-05	0.431157	0.791956	4.39826e-05	0.787214	2.78933e-05	-4.51661e-05	9.72568e-05	37.57	-8	0.394	37.57	-8	0.394
Pourouma petiolulata	NA	NA	NA	NA	NA	NA	-0.000103519	-0.000103519	-0.000103519	NA	-24	0.394	41.8432	-24	0.394
Pourouma phaeotricha	NA	NA	NA	NA	NA	NA	4.75428e-06	4.75428e-06	4.75428e-06	NA	0	0.394	41.8432	0	0.394
Pourouma tomentosa	0.00326121	-5.10993e-06	0.849385	-0.156688	2.69081e-05	-0.189903	-5.35811e-06	-5.19589e-05	3.7195e-05	43.9	-12	0.395	43.9	-12	0.395
Pourouma velutina	0.000829762	-7.35338e-06	0.756227	-0.886204	2.3687e-05	-0.31044	7.1165e-06	-4.07008e-05	6.80603e-05	35.05	NA	0.394	35.05	-147	0.394
Pourouma villosa	0.00220901	2.34385e-05	0.505008	1.06104	3.51596e-05	0.666631	2.37131e-05	-1.96642e-05	6.60794e-05	36.245	NA	0.34	36.245	-147	0.34
Pouteria ambelaniifolia	0.00250906	-1.11539e-05	0.341449	-0.444544	1.17248e-05	-0.951306	-9.97412e-06	-2.77917e-05	7.37378e-06	36.785	NA	0.697	36.785	-158	0.697
Pouteria anomala	0.00718444	-3.58967e-05	0.0827181	-0.499645	2.06882e-05	-1.73513	-3.39433e-05	-8.17552e-05	4.72194e-06	53.755	NA	0.694	53.755	-158	0.694
Pouteria aubrevillei	NA	NA	NA	NA	NA	NA	3.40975e-05	-3.07035e-05	0.000165697	NA	-5	0.758	47.3241	-5	0.758
Pouteria baehniana	NA	NA	NA	NA	NA	NA	1.40907e-06	1.40907e-06	1.40907e-06	NA	0	0.758	47.3241	0	0.758
Pouteria bangii	0.00782744	-0.000112525	0.00295791	-1.43757	3.78608e-05	-2.97208	-7.78021e-05	-0.000156588	-1.38941e-05	44.04	-168	0.758	44.04	-168	0.758
Pouteria benai	NA	NA	NA	NA	NA	NA	7.89465e-06	7.89465e-06	7.89465e-06	NA	NA	0.88	47.3241	-158	0.88
Pouteria bilocularis	0.00148406	1.54359e-05	0.291759	1.04011	1.46413e-05	1.05427	2.76198e-05	-7.69338e-06	8.53938e-05	56.1	-74	0.709163	56.1	-74	0.733
Pouteria brachyandra	NA	NA	NA	NA	NA	NA	-6.3482e-06	-3.85187e-05	1.65126e-05	NA	NA	0.758	47.3241	-158	0.758
Pouteria caimito	0.00375117	-4.80131e-06	0.632612	-0.127995	1.00435e-05	-0.478053	-4.72915e-06	-2.28118e-05	1.44865e-05	43.82	-189	0.773822	43.82	-189	0.771
Pouteria calistophylla	NA	NA	NA	NA	NA	NA	-5.56207e-05	-6.70302e-05	-4.4393e-05	NA	0	0.758	47.3241	0	0.758
Pouteria campanulata	0.00256406	2.38793e-05	0.264397	0.931308	2.13961e-05	1.11606	1.70948e-05	-1.47935e-05	4.80674e-05	30.77	-11	0.758	30.77	-11	0.758
Pouteria cayennensis	NA	NA	NA	NA	NA	NA	4.44051e-08	4.44051e-08	4.44051e-08	NA	NA	0.758	47.3241	-158	0.758
Pouteria cicatricata	NA	NA	NA	NA	NA	NA	1.3538e-06	1.7762e-07	3.44813e-06	NA	NA	0.758	47.3241	-158	0.758
Pouteria cladantha	0.0050288	-1.34771e-05	0.657509	-0.267999	3.03981e-05	-0.443355	-2.71531e-05	-7.67272e-05	1.97657e-05	35.815	-30	0.938506	35.815	-30	0.8465
Pouteria coriacea	0.00452074	-1.58353e-05	0.828219	-0.35028	7.2978e-05	-0.216987	-1.75871e-05	-0.000116221	7.93991e-05	36.3	NA	0.834111	36.3	-158	0.8265
Pouteria crassiflora	NA	NA	NA	NA	NA	NA	1.3004e-05	1.3004e-05	1.3004e-05	NA	NA	0.758	47.3241	-158	0.758
Pouteria cuspidata	0.00339112	5.66037e-06	0.75697	0.166918	1.8291e-05	0.309462	-1.06578e-06	-2.64756e-05	2.4679e-05	47.4	-65	0.9	47.4	-65	0.9
Pouteria decorticans	0.00770816	8.13021e-05	0.00450254	1.05475	2.86212e-05	2.84062	6.02361e-05	2.26269e-05	0.000112306	27.74	NA	0.758	27.74	-158	0.758
Pouteria deliciosa	NA	NA	NA	NA	NA	NA	5.32861e-07	5.32861e-07	5.32861e-07	NA	NA	0.758	47.3241	-158	0.758
Pouteria durlandii	0.00369644	1.3586e-05	0.757832	0.367544	4.40633e-05	0.30833	2.68714e-05	-4.19397e-05	9.19642e-05	43.94	-217	0.691259	43.94	-217	0.724
Pouteria egregia	0.00881532	1.47377e-05	0.918325	0.167183	0.000143721	0.102544	6.75975e-05	-0.00014016	0.000375553	34.885	-4	0.800455	34.885	-4	0.819
Pouteria elegans	0.00767096	-9.11454e-05	0.000352941	-1.18819	2.55096e-05	-3.57298	-8.69947e-05	-0.000131139	-4.18182e-05	40.77	NA	0.7335	40.77	-158	0.7405
Pouteria engleri	0.00559264	2.82453e-07	0.991574	0.00505043	2.67467e-05	0.0105603	7.40099e-06	-2.60874e-05	5.36269e-05	51.37	NA	0.774	51.37	-158	0.774
Pouteria ephedrantha	0.00932794	-0.00010224	0.107502	-1.09606	6.35216e-05	-1.60952	-0.000101872	-0.000225546	-5.13334e-06	59.18	-160	0.758	59.18	-160	0.758
Pouteria erythrochrysa	0.00398701	-4.0712e-05	0.362715	-1.02111	4.47284e-05	-0.910204	-1.83803e-05	-8.59937e-05	2.40899e-05	32.32	NA	0.758	32.32	-158	0.758
Pouteria eugeniifolia	0.00262234	9.28928e-06	0.450875	0.354236	1.23207e-05	0.753956	9.10697e-06	-1.05024e-05	2.88542e-05	60.105	-16	1.10859	60.105	-16	0.932
Pouteria filipes	0.00292056	1.28904e-05	0.425227	0.441368	1.61658e-05	0.797387	9.07286e-06	-1.33737e-05	3.61445e-05	51.06	0	0.964	51.06	0	0.964
Pouteria fimbriata	0.0015264	2.34236e-05	0.178193	1.53457	1.7398e-05	1.34634	1.35098e-05	-1.251e-06	3.785e-05	40.315	NA	0.758	40.315	-158	0.758
Pouteria flavilatex	NA	NA	NA	NA	NA	NA	2.74645e-06	-2.22559e-06	6.12622e-06	NA	NA	0.758	47.3241	-158	0.758
Pouteria franciscana	NA	NA	NA	NA	NA	NA	1.49767e-05	-3.40452e-05	6.40004e-05	86.14	-190	0.6	86.14	-190	0.6
Pouteria fulva	0.00102367	-5.22002e-06	0.27563	-0.50993	4.78817e-06	-1.09019	-5.42032e-06	-1.71731e-05	7.77392e-07	NA	NA	0.758	47.3241	-158	0.758
Pouteria gardneri	NA	NA	NA	NA	NA	NA	-0.000143083	-0.000143083	-0.000143083	NA	NA	0.758	47.3241	-158	0.758
Pouteria glomerata	0.00313166	-1.95479e-05	0.480146	-0.624203	2.76856e-05	-0.706067	-1.73962e-05	-7.30686e-05	2.76433e-05	34.25	-369	0.682405	34.25	-369	0.7185
Pouteria gongrijpii	0.00834818	-3.53668e-06	0.94111	-0.0423647	4.78737e-05	-0.0738752	4.09415e-06	-8.86051e-05	8.19222e-05	35.275	NA	0.79805	35.275	-158	0.775
Pouteria guianensis	0.00509836	8.22093e-07	0.953666	0.0161247	1.41487e-05	0.0581039	4.2109e-06	-2.08264e-05	2.86645e-05	56.56	-3	0.93	56.56	-3	0.93
Pouteria hispida	0.00253773	-1.88241e-08	0.998621	-0.000741771	1.08889e-05	-0.00172874	3.52767e-06	-1.53656e-05	2.09059e-05	49.61	-7	0.874	49.61	-7	0.874
Pouteria jariensis	0.00325627	-1.66947e-05	0.404626	-0.512693	2.00323e-05	-0.833388	-8.38982e-06	-3.76907e-05	1.36823e-05	45.085	0	0.758	45.085	0	0.758
Pouteria krukovii	0.00565792	-3.67906e-05	0.14852	-0.65025	2.54646e-05	-1.44478	-3.28119e-05	-7.50416e-05	1.61204e-06	53.6	0	0.758	53.6	0	0.758
Pouteria laevigata	0.000774967	4.37661e-05	0.0358253	5.64748	2.08519e-05	2.0989	3.13539e-05	4.77469e-06	7.04345e-05	84.72	-9	0.758	84.72	-9	0.758
Pouteria lucuma	NA	NA	NA	NA	NA	NA	-8.6022e-06	-8.6022e-06	-8.6022e-06	NA	NA	0.758	47.3241	-158	0.758
Pouteria macrophylla	0.00888866	-2.45157e-05	0.396554	-0.275809	2.89171e-05	-0.847791	-8.09574e-06	-5.94478e-05	3.08838e-05	31.035	-443	0.73708	31.035	-443	0.744
Pouteria maguirei	NA	NA	NA	NA	NA	NA	1.02315e-05	1.02315e-05	1.02315e-05	NA	NA	0.758	47.3241	-158	0.758
Pouteria manaosensis	0.00187665	6.8661e-07	0.411716	0.036587	8.36434e-07	0.820878	7.22923e-07	-7.72073e-07	2.42369e-06	48.14	-75	0.645286	48.14	-75	0.6955
Pouteria melanopoda	NA	NA	NA	NA	NA	NA	1.35508e-05	4.62831e-06	1.79903e-05	52.5	NA	0.969	52.5	-158	0.969
Pouteria minima	0.00227157	2.703e-06	0.714933	0.118992	7.40063e-06	0.365239	-8.64166e-08	-1.10998e-05	1.21142e-05	33.18	NA	0.756	33.18	-158	0.756
Pouteria multiflora	0.00316858	-1.84534e-05	0.177247	-0.582387	1.36765e-05	-1.34928	-1.64148e-05	-3.75218e-05	2.29962e-06	43.06	-8	0.762517	43.06	-8	0.759667
Pouteria nemorosa	NA	NA	NA	NA	NA	NA	2.43714e-05	1.14197e-05	3.67936e-05	54.685	-541	0.44	54.685	-541	0.44
Pouteria nudipetala	NA	NA	NA	NA	NA	NA	-4.62677e-05	-9.58723e-05	6.71346e-07	NA	NA	0.758	47.3241	-158	0.758
Pouteria oblanceolata	0.00243785	1.11077e-06	0.901455	0.0455636	8.97063e-06	0.123823	-1.32147e-06	-1.82073e-05	1.46283e-05	53.48	-3	0.79	53.48	-3	0.79
Pouteria opposita	0.00270189	-9.24034e-06	0.374532	-0.341995	1.04056e-05	-0.888017	-6.45701e-06	-2.52442e-05	8.84133e-06	34.295	NA	0.759074	34.295	-158	0.7725
Pouteria oppositifolia	0.00877379	-1.26314e-05	0.711537	-0.143967	3.4158e-05	-0.369792	-8.43738e-06	-7.2028e-05	5.4551e-05	93	NA	0.672673	93	-158	0.7005
Pouteria pallens	0.000696009	2.7008e-05	0.00344431	3.88042	9.23345e-06	2.92502	2.80182e-05	1.31891e-05	4.47958e-05	45.16	NA	0.758	45.16	-158	0.758
Pouteria pariry	NA	NA	NA	NA	NA	NA	2.34877e-05	-9.32963e-07	4.8998e-05	NA	-173	0.758	47.3241	-173	0.758
Pouteria penicillata	NA	NA	NA	NA	NA	NA	-1.82312e-06	-5.97388e-06	1.84162e-06	NA	NA	0.758	47.3241	-158	0.758
Pouteria peruviensis	NA	NA	NA	NA	NA	NA	-6.91157e-05	-6.91157e-05	-6.91157e-05	NA	NA	0.758	47.3241	-158	0.758
Pouteria petiolata	0.00310808	5.62697e-06	0.751708	0.181043	1.7785e-05	0.316388	1.57698e-06	-2.03179e-05	2.9906e-05	NA	0	0.758	47.3241	0	0.758
Pouteria platyphylla	0.00165867	-1.37442e-06	0.947321	-0.0828628	2.0802e-05	-0.0660716	3.35287e-06	-2.53056e-05	2.47408e-05	31.7	0	0.758	31.7	0	0.758
Pouteria procera	0.00337723	-2.18827e-05	0.216894	-0.647947	1.77212e-05	-1.23483	-2.36356e-05	-5.46405e-05	1.01415e-05	76.94	-107	0.758	76.94	-107	0.758
Pouteria pubescens	0.00186589	1.05527e-05	0.192095	0.565557	8.09003e-06	1.30441	6.9392e-06	-3.79164e-06	2.37086e-05	NA	0	0.758	47.3241	0	0.758
Pouteria putamen-ovi	NA	NA	NA	NA	NA	NA	5.31229e-06	5.31229e-06	5.31229e-06	NA	0	0.758	47.3241	0	0.758
Pouteria ramiflora	NA	NA	NA	NA	NA	NA	3.13138e-05	3.13138e-05	3.13138e-05	46.2	-424	0.758	46.2	-424	0.758
Pouteria reticulata	0.00408736	-1.1084e-05	0.395609	-0.271178	1.30479e-05	-0.849489	-1.22734e-05	-3.44946e-05	1.03348e-05	45.06	-245	0.786134	45.06	-245	0.74075
Pouteria retinervis	0.00366097	-1.71745e-05	0.214306	-0.469124	1.38302e-05	-1.24181	-1.30748e-05	-4.15287e-05	1.09384e-05	48.075	NA	0.758	48.075	-158	0.758
Pouteria rostrata	0.0028795	-1.37791e-05	0.242866	-0.478525	1.17987e-05	-1.16785	-1.10415e-05	-3.25807e-05	8.38985e-06	40.3	0	0.758	40.3	0	0.758
Pouteria sagotiana	NA	NA	NA	NA	NA	NA	-5.70088e-05	-0.000109452	-4.72742e-06	NA	NA	0.758	47.3241	-158	0.758
[truncated: 703 more rows]

## Sheet: Genus Core Amazonia
Genus	GLMM						Mean from linear trends			Traits_raw_data			Traits_analyses
	Intercept	Slope	P-value	Relative change	Standard Error	t-value	bootstrapped mean	0.025 CI	0.975 CI	PS_rawdata	WDA_rawdata	WD_rawdata	PS_analyses	WDA_analyses	WD_analyses
Abarema	0.00283071	1.2267e-05	0.230315	0.433354	1.02263e-05	1.19955	1.16801e-05	-5.28588e-06	3.07556e-05	42.585	-176	0.546538	42.585	-176	0.5018
Abuta	0.00293365	-5.55469e-05	0.0539449	-1.89344	2.88214e-05	-1.92728	-0.000101856	-0.000198731	-2.82997e-05	NA	-229	0.45	42.0666	-229	0.45
Acacia	0.00354425	-3.25526e-05	0.841785	-0.918464	0.000163081	-0.199611	-2.95981e-06	-0.000274793	0.000172065	NA	-278	0.714	52.1045	-278	0.714
Acalypha	-0.0011342	0.000182949	0.344022	16.1302	0.000193341	0.946248	0.000127341	-8.20506e-05	0.000463082	NA	-116	0.577	40.1206	-116	0.577
Achyrocline	NA	NA	NA	NA	NA	NA	0.000222371	0.000222371	0.000222371	NA	NA	NA	40.602	-301	0.505
Acrocomia	NA	NA	NA	NA	NA	NA	0.000154598	0.000154598	0.000154598	25.85	NA	0.393	25.85	-163	0.393
Aegiphila	0.000952744	1.73746e-05	0.686755	1.82364	4.30852e-05	0.403262	7.20346e-06	-5.91711e-05	9.10779e-05	NA	-238	0.680833	56.7375	-238	0.688
Affonsea	NA	NA	NA	NA	NA	NA	9.88208e-06	9.88208e-06	9.88208e-06	NA	NA	0.713	52.1045	-180	0.713
Agonandra	0.00273737	-1.07569e-05	0.530682	-0.392963	1.7157e-05	-0.626966	-9.241e-06	-4.39149e-05	2.10801e-05	37.76	-169	0.820326	37.76	-169	0.81525
Aiouea	0.00190322	-1.54365e-05	0.330742	-0.811072	1.5871e-05	-0.97262	-1.56145e-05	-4.07608e-05	9.55661e-06	50.675	-90	0.37	50.675	-90	0.37
Albizia	0.0023009	-1.42142e-05	0.245315	-0.617765	1.22346e-05	-1.16181	-4.61611e-06	-2.1405e-05	9.21575e-06	88.32	-338	0.52197	88.32	-338	0.529167
Alchornea	0.00394745	1.19033e-06	0.972236	0.0301544	3.42006e-05	0.0348044	7.84833e-08	-5.35604e-05	5.66847e-05	43.0075	-155	0.41998	43.0075	-155	0.403556
Alchorneopsis	0.0013174	1.67418e-05	0.449991	1.27083	2.2162e-05	0.75543	1.71033e-05	-1.25135e-05	5.37304e-05	50.35	-10	0.405	50.35	-10	0.405
Aldina	0.00698869	0.000190745	0.245421	2.72934	0.000164217	1.16154	0.000143059	4.40489e-07	0.000517782	NA	NA	0.735538	52.1045	-180	0.742
Alexa	NA	NA	NA	NA	NA	NA	7.17769e-06	-1.41823e-05	1.8731e-05	40.66	NA	0.567455	40.66	-180	0.561
Alibertia	0.00238149	2.02556e-05	0.677499	0.850544	4.87056e-05	0.415878	1.79153e-05	-7.69502e-05	0.000106472	18.98	-397	0.659268	18.98	-397	0.656875
Allantoma	0.00182734	5.91832e-05	0.337339	3.23875	6.16853e-05	0.959436	5.28202e-05	-4.53998e-08	0.000176533	NA	-22	0.554375	51.9858	-22	0.5525
Allophylus	0.00187612	2.37307e-05	0.576638	1.26488	4.25051e-05	0.558302	1.88201e-05	-4.01902e-05	8.26855e-05	27.48	-114	0.484968	27.48	-114	0.485786
Alseis	0.00438116	2.34337e-05	0.633502	0.534873	4.91474e-05	0.476803	1.9252e-06	-6.23118e-05	8.62553e-05	60.425	-155	0.617756	60.425	-155	0.654429
Alsophila	0.00206776	2.87561e-05	0.670987	1.39069	6.76943e-05	0.424793	1.26648e-05	-9.86263e-05	0.000155761	19.17	-33	0.563348	19.17	-33	0.565143
Amaioua	0.00472073	-1.92941e-05	0.43649	-0.408709	2.47953e-05	-0.778134	-1.84679e-05	-5.91434e-05	1.58041e-05	24.9975	-225	0.625	24.9975	-225	0.625
Amanoa	0.00905291	3.80708e-06	0.93151	0.0420537	4.42969e-05	0.0859447	1.02556e-05	-4.17618e-05	6.57002e-05	28.305	-2	0.830769	28.305	-2	0.832333
Ambelania	0.00236595	3.77155e-05	0.0436812	1.5941	1.86975e-05	2.01714	3.53809e-05	6.61916e-06	6.82495e-05	21.86	-28	0.52457	21.86	-28	0.519667
Amburana	0.00162986	7.02956e-05	0.275696	4.31299	6.44891e-05	1.09004	5.27854e-05	-2.47263e-05	0.000162502	54.455	-465	0.518975	54.455	-465	0.580333
Ampelocera	0.00302699	-2.25857e-05	0.174613	-0.746144	1.66373e-05	-1.35753	-2.18424e-05	-5.38021e-05	7.46516e-06	51.0325	-324	0.698855	51.0325	-324	0.7052
Amphiodon	0.0114012	-2.4899e-05	0.725545	-0.218389	7.09258e-05	-0.351058	-1.77143e-05	-0.000159782	0.000103591	19.89	-80	0.62	19.89	-80	0.62
Amphirrhox	0.00391242	4.73184e-06	0.86285	0.120944	2.73916e-05	0.172748	-5.7705e-06	-4.12245e-05	3.29602e-05	25.4	-149	0.71	25.4	-149	0.71
Amyris	NA	NA	NA	NA	NA	NA	1.40907e-06	1.40907e-06	1.40907e-06	NA	0	0.975	34.9086	0	0.975
Anacardium	0.00263867	3.35946e-06	0.807609	0.127316	1.37959e-05	0.243511	4.93686e-07	-2.11473e-05	2.2292e-05	75.8033	-330	0.468848	75.8033	-330	0.453625
Anaueria	0.00818468	5.85179e-05	0.17636	0.714969	4.3281e-05	1.35205	5.40619e-05	-1.86418e-05	0.000135536	64.93	-1	0.559	64.93	-1	0.559
Anaxagorea	0.00390881	-1.85329e-05	0.706388	-0.474132	4.91965e-05	-0.376712	-1.04623e-05	-8.57007e-05	4.87281e-05	15.32	-39	0.54	15.32	-39	0.53
Andira	0.00333254	1.13485e-05	0.337216	0.340536	1.18253e-05	0.95968	7.10547e-06	-1.00218e-05	2.60868e-05	57.6063	-128	0.775391	57.6063	-128	0.756091
Aniba	0.00572526	-4.32911e-05	0.0051381	-0.756142	1.54708e-05	-2.79825	-4.27941e-05	-7.13105e-05	-1.60543e-05	31.96	-117	0.614406	31.96	-117	0.59875
Anisophyllea	0.00199487	4.5133e-06	0.591852	0.226246	8.41792e-06	0.536154	2.1431e-08	-1.24969e-05	1.47297e-05	40.685	-4	0.86	40.685	-4	0.86
Annona	0.00257175	-2.70601e-05	0.185065	-1.0522	2.04177e-05	-1.32532	-1.68331e-05	-5.41009e-05	2.03369e-05	18.81	-219	0.487364	18.81	-219	0.467667
Anomalocalyx	0.00145583	1.95721e-05	0.880399	1.3444	0.000130079	0.150464	1.16446e-05	-0.000176617	0.000285572	37.43	NA	0.577	37.43	-136	0.577
Anomospermum	NA	NA	NA	NA	NA	NA	-4.65527e-05	-4.65527e-05	-4.65527e-05	NA	NA	0.64	41.6	-213	0.64
Anthodiscus	0.00170447	1.77664e-05	0.650889	1.04234	3.92603e-05	0.452527	6.4735e-06	-4.66201e-05	6.67876e-05	NA	-53	0.688158	102.438	-53	0.6926
Antonia	NA	NA	NA	NA	NA	NA	3.31391e-06	4.44051e-08	1.00569e-05	NA	NA	0.467	44.3611	-68	0.467
Antrocaryon	NA	NA	NA	NA	NA	NA	2.18997e-05	2.18997e-05	2.18997e-05	NA	NA	0.51	52.8103	-274	0.51
Aparisthmium	0.00836021	-0.000211352	0.153384	-2.52808	0.000148039	-1.42768	-0.000145905	-0.000459275	4.92742e-05	21.9	-35	0.39	21.9	-35	0.39
Apeiba	0.00589915	-1.41379e-05	0.698264	-0.23966	3.64693e-05	-0.387665	-1.65618e-05	-6.74476e-05	4.31445e-05	59.695	-113	0.261145	59.695	-113	0.263286
Aphandra	NA	NA	NA	NA	NA	NA	-0.000202637	-0.000202637	-0.000202637	NA	NA	0.393	25.6685	-163	0.393
Aptandra	0.00586896	-3.79272e-05	0.404225	-0.646235	4.54709e-05	-0.8341	-2.6147e-05	-0.000110645	4.21054e-05	NA	-135	0.765	35.41	-135	0.765
Apuleia	0.00491202	2.93859e-06	0.888686	0.0598244	2.09947e-05	0.139968	4.28708e-06	-2.97337e-05	4.04364e-05	NA	-301	0.785467	52.1045	-301	0.769
Ardisia	NA	NA	NA	NA	NA	NA	8.50922e-05	8.50922e-05	8.50922e-05	NA	-89	0.62	15.92	-89	0.62
Aspidosperma	0.00912311	5.61312e-06	0.796567	0.0615265	2.17738e-05	0.257793	1.96247e-06	-3.30983e-05	3.8632e-05	56.1064	-256	0.732418	56.1064	-256	0.738667
Astrocaryum	0.0306152	-0.000173412	0.0143691	-0.566427	7.08412e-05	-2.4479	-0.000158581	-0.00030069	-2.05655e-05	24.8738	-116	0.508	24.8738	-116	0.508
Astronium	0.00278153	4.09773e-05	0.147123	1.47319	2.82647e-05	1.44977	2.91604e-05	-7.0799e-06	7.69956e-05	46.055	-389	0.801709	46.055	-389	0.793857
Attalea	0.0166324	-0.000114859	0.0384812	-0.690575	5.54959e-05	-2.06969	-0.000109243	-0.000217214	-2.53102e-05	41.8038	-312	0.351227	41.8038	-312	0.3595
Ayenia	NA	NA	NA	NA	NA	NA	2.9714e-05	2.9714e-05	2.9714e-05	NA	NA	0.445	50.5219	-152	0.445
Bactris	0.00464914	-0.00012007	0.237261	-2.58263	0.000101594	-1.18186	-0.000117106	-0.000275653	7.47774e-05	20.565	-325	0.393	20.565	-325	0.393
Bagassa	0.00244604	-2.05306e-05	0.437362	-0.83934	2.64346e-05	-0.776656	-1.25475e-05	-7.18998e-05	9.43213e-06	120.19	NA	0.706	120.19	-196	0.706
Balizia	0.00119095	-2.44989e-06	0.461632	-0.205709	3.32793e-06	-0.736162	-2.46731e-06	-1.06228e-05	1.85643e-06	NA	NA	0.495111	52.1045	-180	0.4955
Banara	0.0032317	1.47484e-05	0.585499	0.456366	2.70428e-05	0.545371	8.25651e-06	-3.76117e-05	5.74337e-05	33.4	-135	0.60337	33.4	-135	0.605667
Barnebydendron	0.00211355	1.22757e-05	0.418562	0.580809	1.51754e-05	0.808919	7.62116e-06	-9.66346e-06	3.6086e-05	NA	-216	0.713	52.1045	-216	0.713
Batesia	0.00195087	4.04062e-06	0.407016	0.207119	4.87318e-06	0.829156	1.45697e-06	-7.86691e-07	1.25121e-05	NA	-4	0.54	52.1045	-4	0.54
Bathysa	0.00801723	-7.50095e-05	0.153183	-0.935603	5.25137e-05	-1.42838	-6.16568e-05	-0.000152949	3.43974e-05	NA	-36	0.628	36.3532	-36	0.628
Batocarpus	0.00352507	-4.8136e-06	0.809782	-0.136553	1.99977e-05	-0.240708	-4.76374e-06	-4.12891e-05	3.53989e-05	40.6333	-90	0.533	40.6333	-90	0.533
Bauhinia	0.0126287	-0.000240365	0.165079	-1.90333	0.00017315	-1.38819	-0.000195172	-0.000532095	1.37324e-05	29.59	-187	0.6	29.59	-187	0.6
Beilschmiedia	0.000577184	4.64825e-05	0.0866899	8.05334	2.71332e-05	1.71312	4.85034e-05	6.59167e-06	9.65528e-05	NA	-204	0.543	41.9669	-204	0.543
Bellucia	0.0021991	-1.26054e-05	0.852741	-0.573205	6.79089e-05	-0.185622	-1.37329e-05	-9.08128e-05	6.27487e-05	31	-190	0.585975	31	-190	0.5712
Benkara	NA	NA	NA	NA	NA	NA	9.72222e-05	9.72222e-05	9.72222e-05	NA	NA	0.75	36.3532	-175	0.75
Bertholletia	0.00749469	6.81347e-05	0.259973	0.909107	6.0486e-05	1.12645	4.81793e-05	-2.05142e-06	0.000126541	169.6	-252	0.624	169.6	-252	0.624
Bixa	0.0069374	-1.9907e-05	0.746647	-0.286952	6.16196e-05	-0.323063	3.87685e-06	-0.000119578	0.000113234	39.865	-157	0.361625	39.865	-157	0.348
Blakea	NA	NA	NA	NA	NA	NA	-0.00017746	-0.00017746	-0.00017746	NA	-21	0.633	27.7273	-21	0.633
Blepharocalyx	0.00101081	2.5967e-06	0.851606	0.256893	1.38809e-05	0.187069	1.8092e-06	-1.88012e-05	2.79309e-05	NA	NA	0.726	25.0764	-170	0.726
Bocageopsis	0.00350504	4.78569e-05	0.103476	1.36537	2.9392e-05	1.62823	4.24251e-05	-1.77774e-07	9.32968e-05	31.135	-69	0.64	31.135	-69	0.64
Bocoa	0.00658889	-3.67715e-05	0.0577018	-0.558083	1.93742e-05	-1.89796	-2.852e-05	-5.90804e-05	-2.04701e-06	41.37	NA	0.883451	41.37	-180	0.9445
Bombax	NA	NA	NA	NA	NA	NA	6.26277e-06	6.26277e-06	6.26277e-06	NA	NA	0.39	50.5219	-152	0.39
Bonafousia	NA	NA	NA	NA	NA	NA	4.44051e-08	4.44051e-08	4.44051e-08	NA	NA	0.505	49.3903	-203	0.505
Bonyunia	NA	NA	NA	NA	NA	NA	0.000166055	0.000166055	0.000166055	NA	-55	0.504	40.0647	-55	0.504
Borojoa	NA	NA	NA	NA	NA	NA	-2.66898e-05	-5.65146e-05	1.25121e-05	NA	-86	0.52	36.3532	-86	0.52
Botryarrhena	0.0031871	-5.06727e-05	0.305563	-1.58993	4.94573e-05	-1.02458	-5.24826e-05	-0.000146297	1.62492e-06	NA	0	0.734	36.3532	0	0.734
Bowdichia	0.00162288	-5.37048e-06	0.122186	-0.330923	3.47454e-06	-1.54566	-4.46606e-06	-1.19442e-05	8.68592e-07	NA	-463	0.775577	52.1045	-463	0.782333
Brosimum	0.010646	3.12062e-05	0.135205	0.293126	2.08893e-05	1.49389	2.02769e-05	-1.09335e-05	5.30536e-05	66.9556	-219	0.720135	66.9556	-219	0.649071
Brownea	0.00774334	0.000212459	0.000226419	2.74377	5.76152e-05	3.68756	0.000163873	-2.58466e-05	0.000333851	21.445	-1	1.21	21.445	-1	1.21
Browneopsis	0.00569088	8.84559e-06	0.834156	0.155435	4.22478e-05	0.209374	1.26298e-05	-6.39196e-05	8.01527e-05	25.15	-40	0.754417	25.15	-40	0.8124
Brunfelsia	NA	NA	NA	NA	NA	NA	1.51412e-05	1.51412e-05	1.51412e-05	NA	NA	0.457	106.2	-54	0.457
Buchenavia	0.00361412	-5.6221e-07	0.950504	-0.0155559	9.05712e-06	-0.0620738	3.54151e-06	-1.40007e-05	2.16752e-05	63.272	-145	0.752448	63.272	-145	0.743412
Bunchosia	0.00156859	1.79265e-05	0.454384	1.14285	2.39619e-05	0.748126	1.02355e-05	-1.90903e-05	4.77571e-05	30.67	-49	0.660588	30.67	-49	0.6725
Bursera	NA	NA	NA	NA	NA	NA	-1.72044e-06	-1.72044e-06	-1.72044e-06	NA	-443	0.30517	35.4701	-443	0.3125
Byrsonima	0.00354502	-4.31219e-05	0.0166599	-1.21641	1.80115e-05	-2.39413	-3.2525e-05	-6.03213e-05	-8.25607e-06	35.936	-151	0.628112	35.936	-151	0.627958
Cabralea	0.00275794	-4.30376e-05	0.0755625	-1.56049	2.42188e-05	-1.77704	-3.85025e-05	-8.44878e-05	-2.44783e-07	57.68	-147	0.478	57.68	-147	0.478
Calatola	0.00256792	1.24336e-05	0.753217	0.484188	3.95469e-05	0.314401	1.1289e-05	-5.24732e-05	8.88647e-05	25.65	-116	0.640615	25.65	-116	0.630667
Calliandra	0.00211104	-9.00987e-07	0.980604	-0.0426797	3.70602e-05	-0.0243114	-2.50257e-06	-6.74907e-05	7.33797e-05	NA	-183	0.825	52.1045	-183	0.8096
Calophyllum	0.00586589	-6.50671e-05	0.178132	-1.10925	4.83222e-05	-1.34653	-5.69375e-05	-0.000135076	1.45765e-05	69.83	-176	0.58381	69.83	-176	0.588667
Calycolpus	NA	NA	NA	NA	NA	NA	-0.000278712	-0.000278712	-0.000278712	NA	-286	0.8	25.0764	-286	0.8
Calycophyllum	0.00192955	1.9249e-05	0.574339	0.997593	3.42709e-05	0.561673	1.64647e-05	-4.62696e-05	8.47762e-05	63.57	-248	0.71854	63.57	-248	0.706714
Calycorectes	NA	NA	NA	NA	NA	NA	-6.88176e-06	-6.88176e-06	-6.88176e-06	NA	NA	0.765	25.0764	-170	0.765
Calyptranthes	0.00311625	-1.85696e-06	0.948805	-0.0595896	2.8921e-05	-0.0642081	2.26773e-07	-4.12149e-05	4.33638e-05	25.635	-87	0.86	25.635	-87	0.86
Campomanesia	NA	NA	NA	NA	NA	NA	-4.92231e-05	-9.19231e-05	7.51174e-07	NA	-229	0.73	25.0764	-229	0.73
Candolleodendron	0.00918706	-5.35344e-05	0.610394	-0.582715	0.00010507	-0.50951	-5.40742e-05	-0.000257907	9.10279e-05	NA	NA	0.713	52.1045	-180	0.713
Capirona	0.0024169	3.49643e-05	0.033304	1.44665	1.64275e-05	2.1284	3.32216e-05	6.83955e-06	6.25903e-05	31.84	-273	0.593	31.84	-273	0.593
Capparidastrum	0.00342837	-4.95234e-05	0.175679	-1.44452	3.65707e-05	-1.35418	-5.41081e-05	-0.000120149	1.77149e-05	32.965	-124	0.680889	32.965	-124	0.6805
Capparis	0.00311441	-4.67075e-06	0.956217	-0.149972	8.50743e-05	-0.054902	6.04974e-07	-0.000170118	0.000108901	NA	-503	0.684	32.965	-503	0.684
Caraipa	0.00677242	-1.38171e-05	0.605747	-0.204021	2.67695e-05	-0.516153	-2.14718e-06	-4.57199e-05	3.71873e-05	36.8075	-17	0.657966	36.8075	-17	0.663
Carapa	0.0190944	5.18606e-05	0.641527	0.2716	0.000111393	0.465565	5.80159e-05	-8.1512e-05	0.000263326	49.6025	-65	0.502144	49.6025	-65	0.503667
Cariniana	0.00189328	5.50437e-06	0.451552	0.290732	7.31156e-06	0.75283	5.14212e-06	-6.25004e-06	1.83582e-05	90.4425	-259	0.576633	90.4425	-259	0.5612
Carpotroche	0.00249061	-5.30374e-05	0.179768	-2.12949	3.95367e-05	-1.34147	-4.28475e-05	-0.000101856	3.4612e-07	NA	-49	0.465714	20.595	-49	0.486667
Caryocar	0.00345727	-7.34047e-06	0.531623	-0.21232	1.17348e-05	-0.62553	-5.23381e-06	-2.15333e-05	1.23223e-05	102.438	-34	0.717449	102.438	-34	0.703455
Caryodaphnopsis	0.00221162	-2.42234e-05	0.289906	-1.09528	2.28884e-05	-1.05833	-2.26295e-05	-6.1014e-05	1.67446e-05	NA	-29	0.559	41.9669	-29	0.559
Caryodendron	0.00809691	5.72674e-05	0.207106	0.707274	4.53939e-05	1.26156	5.44526e-05	-1.36249e-05	0.000140046	48.79	-24	0.65	48.79	-24	0.65
Casearia	0.00524327	-1.46479e-05	0.486713	-0.279366	2.10596e-05	-0.695546	-1.38885e-05	-5.03639e-05	2.33789e-05	25.145	-291	0.6743	25.145	-291	0.675964
Cassia	0.00283919	-6.49934e-05	0.0777035	-2.28915	3.68408e-05	-1.76417	-6.35824e-05	-0.00016951	-1.8127e-06	NA	-119	0.792778	52.1045	-119	0.7874
Cassipourea	0.00132718	4.1822e-05	0.0529803	3.15119	2.16125e-05	1.93508	2.34256e-05	-3.5423e-07	6.22603e-05	24.4375	-169	0.82	24.4375	-169	0.82
Castilla	0.00494455	7.63723e-06	0.7015	0.154457	1.99251e-05	0.383297	7.76165e-06	-3.17586e-05	4.51533e-05	62.6	-121	0.568	62.6	-121	0.568
Cathedra	0.00243101	2.77799e-06	0.893938	0.114273	2.08365e-05	0.133323	1.65424e-06	-3.85912e-05	4.34897e-05	50.51	-7	0.717187	50.51	-7	0.709333
Catostemma	0.0206017	-1.25381e-05	0.810948	-0.0608596	5.24162e-05	-0.239203	-3.116e-05	-0.000123076	4.12359e-05	42.8375	NA	0.576986	42.8375	-152	0.588333
Cavanillesia	0.00258273	1.55487e-05	0.130208	0.602026	1.02748e-05	1.51328	1.54968e-05	2.68515e-07	3.39745e-05	NA	-391	0.266238	50.5219	-391	0.247667
Cecropia	0.00356788	0.000121439	0.00557518	3.40366	4.38126e-05	2.77177	8.81454e-05	8.1079e-06	0.000184285	38.6559	-143	0.330358	38.6559	-143	0.3194
Cedrela	0.0019308	2.89251e-05	0.492846	1.49809	4.21778e-05	0.68579	2.50228e-05	-4.01897e-05	9.77892e-05	72.9675	-269	0.423278	72.9675	-269	0.419667
Cedrelinga	0.00313076	-2.40083e-05	0.317186	-0.766851	2.40021e-05	-1.00026	-2.62574e-05	-7.05427e-05	1.57671e-05	140.5	-91	0.504	140.5	-91	0.504
Ceiba	0.00336429	2.61093e-05	0.306831	0.776071	2.55499e-05	1.02189	2.11774e-05	-1.9108e-05	6.84593e-05	123.181	-341	0.34887	123.181	-341	0.336889
Celtis	0.0106722	1.04801e-05	0.767234	0.0982001	3.54065e-05	0.295994	4.24336e-06	-6.15187e-05	7.94571e-05	37.175	-152	0.616	37.175	-152	0.616
Centrolobium	0.00365713	-0.00010923	0.0988122	-2.98678	6.61745e-05	-1.65064	-9.8893e-05	-0.000219027	-1.48056e-05	46.345	-603	0.582944	46.345	-603	0.604
Cespedesia	0.00214124	7.80844e-05	0.330639	3.64668	8.02654e-05	0.972828	6.74412e-05	-3.62232e-05	0.000226701	NA	-64	0.612567	23.0081	-64	0.6065
Cestrum	0.00204537	-4.2791e-05	0.215885	-2.09209	3.45773e-05	-1.23754	-3.96675e-05	-9.82686e-05	1.55273e-05	NA	-46	0.457	106.2	-46	0.457
Chaetocarpus	0.0115685	-3.34097e-05	0.562813	-0.2888	5.77355e-05	-0.578668	-2.03148e-05	-0.000162073	0.000110713	45.0125	NA	0.805	45.0125	-136	0.805
Chaetochlamys	NA	NA	NA	NA	NA	NA	6.41663e-06	6.41663e-06	6.41663e-06	NA	NA	NA	44.4254	-427	0.70293
Chamaecrista	NA	NA	NA	NA	NA	NA	1.78506e-05	1.78506e-05	1.78506e-05	42.21	NA	0.923706	42.21	-180	0.914
Chaunochiton	0.00128572	3.09688e-05	0.196402	2.40868	2.39721e-05	1.29187	2.03993e-05	-5.36637e-06	6.33255e-05	54.075	-121	0.542667	54.075	-121	0.584
Cheiloclinium	0.00176068	4.13054e-06	0.870149	0.234599	2.52679e-05	0.16347	4.61705e-07	-3.65826e-05	3.71334e-05	20.7	-255	0.702	20.7	-255	0.702
Chelyocarpus	NA	NA	NA	NA	NA	NA	4.22682e-05	4.22682e-05	4.22682e-05	NA	-215	0.393	25.6685	-215	0.393
Chimarrhis	0.00328019	-1.25264e-05	0.493255	-0.38188	1.82829e-05	-0.685141	-1.20715e-05	-4.10299e-05	1.52454e-05	67.1117	-82	0.711279	67.1117	-82	0.709
Chionanthus	NA	NA	NA	NA	NA	NA	-2.07642e-06	-2.07642e-06	-2.07642e-06	NA	-815	0.855	41.0086	-815	0.855
Chlorocardium	0.0845768	-0.000185132	0.241103	-0.218892	0.000157931	-1.17223	-0.000165759	-0.000503902	6.05118e-05	65.725	0	0.862	65.725	0	0.862
Chomelia	0.00310316	-5.54659e-05	0.379546	-1.7874	6.31203e-05	-0.878734	-3.73442e-05	-0.000150859	1.88743e-05	NA	-137	0.569143	36.3532	-137	0.574833
Chromolucuma	NA	NA	NA	NA	NA	NA	-7.68804e-07	-1.72044e-06	-2.6223e-07	NA	-3	0.73	47.9345	-3	0.73
Chrysobalanus	NA	NA	NA	NA	NA	NA	0.00025081	0.00025081	0.00025081	NA	NA	0.735	44.1968	-133	0.735
Chrysochlamys	0.00717329	2.20686e-05	0.23734	0.30765	1.86759e-05	1.18166	8.31849e-06	-6.72008e-05	6.69952e-05	22.3525	-57	0.43	22.3525	-57	0.43
Chrysophyllum	0.00861681	5.03996e-07	0.973897	0.00584898	1.5403e-05	0.0327207	-1.85751e-06	-2.79347e-05	2.45294e-05	52.6562	-141	0.756821	52.6562	-141	0.778621
Cinchona	NA	NA	NA	NA	NA	NA	-3.8148e-05	-3.8148e-05	-3.8148e-05	NA	-173	0.54	36.3532	-173	0.54
Cinchonopsis	NA	NA	NA	NA	NA	NA	-0.000274956	-0.0003121	-0.000238772	NA	-2	0.628	36.3532	-2	0.628
Cinnamomum	0.00170085	-1.16947e-05	0.646372	-0.68758	2.54893e-05	-0.458808	-1.00904e-05	-5.88115e-05	3.90496e-05	NA	-111	0.47	41.9669	-111	0.47
Citharexylum	NA	NA	NA	NA	NA	NA	-2.07642e-06	-2.07642e-06	-2.07642e-06	NA	-313	0.5845	42.8959	-313	0.5845
Citronella	0.00278121	-2.32647e-05	0.0713237	-0.836498	1.29004e-05	-1.80341	-1.97901e-05	-4.29976e-05	-1.56558e-06	24.97	-59	0.635	24.97	-59	0.635
Citrus	NA	NA	NA	NA	NA	NA	4.95117e-05	4.95117e-05	4.95117e-05	NA	NA	0.784	34.9086	-296	0.784
Clarisia	0.00516181	2.70947e-05	0.0699185	0.524906	1.49493e-05	1.81244	2.24508e-05	-4.35528e-06	5.312e-05	54.8817	-177	0.553748	54.8817	-177	0.54125
Clathrotropis	0.0225251	7.63732e-05	0.396527	0.339059	9.00797e-05	0.84784	1.58946e-05	-0.000179118	0.000182215	42.37	-16	0.712793	42.37	-16	0.7505
Clavija	NA	NA	NA	NA	NA	NA	-4.32532e-05	-0.00016918	7.79989e-05	NA	-176	0.577	15.92	-176	0.577
Clethra	NA	NA	NA	NA	NA	NA	-0.00017852	-0.000262646	-0.000100646	NA	NA	0.52	42.3477	-115.015	0.52
Clitoria	NA	NA	NA	NA	NA	NA	-7.08795e-05	-7.08795e-05	-7.08795e-05	NA	-407	0.713	52.1045	-407	0.713
Clusia	0.00571339	-5.29093e-05	0.156648	-0.926057	3.73538e-05	-1.41644	-4.23967e-05	-0.000118003	1.03809e-05	19.75	-72	0.673234	19.75	-72	0.665167
Coccoloba	0.00482548	2.40684e-05	0.448609	0.498777	3.17635e-05	0.757736	1.78023e-05	-2.76481e-05	7.24889e-05	38.8675	-215	0.628194	38.8675	-215	0.636471
Cochlospermum	NA	NA	NA	NA	NA	NA	-0.000281302	-0.000588399	-6.88176e-06	NA	-456	0.222857	39.865	-456	0.221
Colubrina	0.00725095	1.40297e-05	0.896101	0.193487	0.000107435	0.130588	3.41878e-06	-0.000193956	0.000193928	23.88	-130	0.699517	23.88	-130	0.697667
Combretum	NA	NA	NA	NA	NA	NA	-0.000246326	-0.000246326	-0.000246326	36.46	-534	0.58	36.46	-534	0.58
Compsoneura	0.00440551	4.0412e-05	0.342572	0.917307	4.25795e-05	0.949096	2.30214e-05	-4.17372e-05	0.000104129	31.4725	-14	0.485	31.4725	-14	0.485
Conceveiba	0.0057415	6.02525e-06	0.714086	0.104942	1.64456e-05	0.366374	5.94673e-06	-2.29844e-05	3.30535e-05	38.3925	-71	0.463947	38.3925	-71	0.451875
Conceveibum	NA	NA	NA	NA	NA	NA	-3.4043e-05	-3.4043e-05	-3.4043e-05	NA	NA	0.39	40.1206	-136	0.39
Connarus	0.00127234	1.90277e-06	0.657238	0.149549	4.28813e-06	0.44373	7.04423e-06	-1.75432e-06	1.54396e-05	28.66	-390	0.64314	28.66	-390	0.645278
Copaifera	0.00199902	5.39707e-06	0.64882	0.269986	1.18512e-05	0.455401	2.78572e-06	-2.09236e-05	2.68865e-05	112.27	-288	0.611933	112.27	-288	0.6145
Cordia	0.00648756	-2.30807e-05	0.155085	-0.355768	1.62335e-05	-1.4218	-2.3822e-05	-5.35112e-05	3.96776e-06	31.2413	-241	0.475645	31.2413	-241	0.489774
Cordiera	0.0018085	-2.39665e-05	0.321689	-1.32521	2.41843e-05	-0.990993	-1.55574e-05	-7.12253e-05	8.20591e-06	NA	-57	0.6555	36.3532	-57	0.64175
Corythophora	0.0145204	-1.60488e-05	0.571695	-0.110526	2.83769e-05	-0.565557	-2.53041e-05	-8.12236e-05	2.27175e-05	50.93	NA	0.726388	50.93	-56	0.755
Couepia	0.0090298	-4.2339e-05	0.0437252	-0.468881	2.0994e-05	-2.01672	-3.27703e-05	-7.35597e-05	5.1866e-06	40.5007	-24	0.799541	40.5007	-24	0.800933
Couma	0.00204865	3.83468e-05	0.0823263	1.87181	2.20721e-05	1.73734	2.83738e-05	3.82918e-06	6.31917e-05	45.9433	-19	0.4888	45.9433	-19	0.481
Couratari	0.00496701	9.46989e-06	0.197705	0.190656	7.35173e-06	1.28812	1.17046e-05	4.4039e-07	2.24699e-05	79.035	-156	0.545681	79.035	-156	0.546
Couroupita	NA	NA	NA	NA	NA	NA	2.18997e-05	2.18997e-05	2.18997e-05	NA	-91	0.423	51.9858	-91	0.423
Coussapoa	0.000954151	4.20717e-05	0.050527	4.40933	2.15148e-05	1.95547	3.569e-05	3.61391e-06	7.27401e-05	68.795	-57	0.461851	68.795	-57	0.461
Coussarea	0.00253965	-2.8321e-05	0.298936	-1.11516	2.72654e-05	-1.03872	-2.53064e-05	-6.69129e-05	1.40523e-05	15.4	-89	0.600571	15.4	-89	0.602769
Coutarea	NA	NA	NA	NA	NA	NA	3.1595e-05	-0.000198233	0.000289669	18.27	-187	0.6	18.27	-187	0.6
Crateva	NA	NA	NA	NA	NA	NA	-4.82096e-05	-4.95887e-05	-4.66641e-05	NA	-404	0.597	32.965	-404	0.597
Cremastosperma	0.00524198	-6.81495e-05	0.388565	-1.30007	7.90395e-05	-0.862222	-2.97605e-05	-0.000188674	6.48561e-05	NA	-99	0.589	29.4442	-99	0.589
Crepidospermum	0.00250537	1.58277e-06	0.931709	0.063175	1.84699e-05	0.0856944	8.38255e-07	-2.90325e-05	2.96228e-05	28.82	-146	0.579	28.82	-146	0.579
Crescentia	NA	NA	NA	NA	NA	NA	2.75065e-06	2.75065e-06	2.75065e-06	NA	NA	0.7	46.7563	-242	0.7
Croton	0.00313876	5.2203e-05	0.122051	1.66317	3.37616e-05	1.54622	2.94031e-05	-1.90504e-05	8.5068e-05	43.86	-172	0.422349	43.86	-172	0.431385
Crudia	0.0185457	-2.3229e-05	0.538134	-0.125252	3.77316e-05	-0.615638	-2.07952e-05	-8.99649e-05	4.7898e-05	29.57	-38	0.843158	29.57	-38	0.828333
Cryptocarya	NA	NA	NA	NA	NA	NA	3.55936e-05	-4.5833e-06	7.49817e-05	NA	0	0.559	41.9669	0	0.559
Cupania	0.00317051	-3.03366e-06	0.909429	-0.0956837	2.66676e-05	-0.113759	-7.05922e-06	-4.59775e-05	3.65562e-05	40.925	-283	0.612511	40.925	-283	0.582667
Cyathea	0.00706453	-0.000237638	0.129797	-3.36382	0.000156867	-1.5149	-0.000209332	-0.00057432	-5.33825e-05	NA	-135	0.522	19.17	-135	0.5155
Cybianthus	0.00282755	-8.46522e-05	0.00122767	-2.99384	2.61889e-05	-3.23237	-7.14875e-05	-0.000134778	-2.04758e-05	NA	-34	0.593	15.92	-34	0.593
Cynometra	0.00577629	2.93798e-05	0.180842	0.508628	2.19553e-05	1.33817	2.70172e-05	-1.33553e-05	6.99206e-05	42.9425	-29	0.865	42.9425	-29	0.865
Cynophalla	0.000815082	1.65443e-05	0.774334	2.02977	5.77038e-05	0.286711	1.43258e-05	-7.30206e-05	0.000121465	NA	-670	0.824818	32.965	-670	0.735667
Cyrillopsis	0.00117787	2.83544e-05	0.104075	2.40727	1.74444e-05	1.62541	1.72712e-05	-6.85376e-07	4.8254e-05	49.07	NA	0.73	49.07	-124.461	0.73
Dacryodes	0.00421417	-1.34603e-05	0.470099	-0.319406	1.86349e-05	-0.722317	-1.00656e-05	-4.0927e-05	1.84195e-05	37.9288	-21	0.529289	37.9288	-21	0.54275
Dalbergia	NA	NA	NA	NA	NA	NA	-0.000161108	-0.00025112	-9.06331e-05	NA	-142	0.811	52.1045	-142	0.811
Danais	NA	NA	NA	NA	NA	NA	5.993e-06	5.993e-06	5.993e-06	NA	NA	0.628	36.3532	-175	0.628
Daphnopsis	NA	NA	NA	NA	NA	NA	-0.00013472	-0.000135384	-0.00013406	NA	-58	0.517	41.7631	-58	0.5165
Dendrobangia	0.00438444	-1.92667e-06	0.919976	-0.0439433	1.91777e-05	-0.100464	-6.66453e-06	-3.40622e-05	1.95029e-05	35.755	-12	0.635	35.755	-12	0.635
Dendropanax	0.00361268	6.40292e-06	0.822528	0.177234	2.85468e-05	0.224295	7.47761e-06	-4.67146e-05	5.976e-05	26.5875	-184	0.422024	26.5875	-184	0.4453
Dialium	0.00322679	2.00897e-05	0.0873678	0.622593	1.17522e-05	1.70945	1.33216e-05	-5.33338e-06	3.25127e-05	51.62	-164	0.878	51.62	-164	0.878
Dialypetalanthus	NA	NA	NA	NA	NA	NA	-8.85987e-05	-8.85987e-05	-8.85987e-05	NA	-290	0.628	36.3532	-290	0.628
Diclinanona	0.00605092	-0.00014511	0.14938	-2.39815	0.00010065	-1.44173	-0.000100778	-0.000258552	7.64734e-07	26.7	-1	0.47	26.7	-1	0.47
Dicorynia	0.0161576	8.70664e-05	0.0560504	0.538858	4.55692e-05	1.91064	1.50525e-05	-0.000178196	0.00019468	79.9	NA	0.606	79.9	-180	0.606
Dicranostyles	NA	NA	NA	NA	NA	NA	-0.000213419	-0.000213419	-0.000213419	NA	NA	NA	45.077	-109.284	0.435
Dicymbe	NA	NA	NA	NA	NA	NA	0.000113798	0.000113798	0.000113798	96.095	-3	0.758	96.095	-3	0.758
Dicypellium	0.00476987	0.000177249	0.0111392	3.71601	6.98298e-05	2.5383	0.000212354	7.30725e-05	0.000312637	53	NA	0.559	53	-145	0.559
Dilodendron	NA	NA	NA	NA	NA	NA	-5.36114e-05	-5.36114e-05	-5.36114e-05	35.79	-496	0.722	35.79	-496	0.722
Dimorphandra	0.00160801	-4.16038e-06	0.290582	-0.258728	3.9366e-06	-1.05685	-6.85224e-06	-1.51907e-05	6.13369e-07	NA	-40	0.821579	52.1045	-40	0.8192
Dinizia	0.00215162	1.5112e-05	0.0731192	0.702358	8.43266e-06	1.79209	1.15194e-05	1.27752e-06	2.80814e-05	165.03	NA	0.939	165.03	-180	0.939
Diospyros	0.00282664	4.94237e-06	0.638201	0.17485	1.05108e-05	0.470216	2.47252e-06	-1.44605e-05	1.98191e-05	28.6942	-122	0.617062	28.6942	-122	0.611864
Diploon	0.00309785	-1.77321e-05	0.270039	-0.572401	1.60767e-05	-1.10297	-7.06326e-06	-4.09787e-05	1.66756e-05	36.17	-75	0.85	36.17	-75	0.85
Diplotropis	0.00325553	4.00413e-05	0.00801166	1.22995	1.51009e-05	2.65158	2.64362e-05	3.67769e-06	5.31688e-05	39.625	-122	0.755133	39.625	-122	0.682111
Dipteryx	0.00284295	-4.86425e-06	0.623206	-0.171099	9.90052e-06	-0.491312	-1.55271e-06	-1.80632e-05	1.3587e-05	95.0713	-188	0.908014	95.0713	-188	0.8963
Discophora	0.00436785	-0.000112268	0.00881413	-2.57033	4.28639e-05	-2.61918	-0.000122297	-0.000210208	-4.85582e-05	31.52	-17	0.56	31.52	-17	0.56
Dodecastigma	0.00522742	-2.0255e-06	0.933735	-0.0387477	2.43605e-05	-0.0831471	3.19693e-06	-1.82828e-05	2.50606e-05	17.23	NA	0.577	17.23	-136	0.577
Drypetes	0.00693687	-9.43114e-06	0.665695	-0.135957	2.18281e-05	-0.432064	-7.74182e-06	-4.87739e-05	2.7291e-05	33.0463	-135	0.701298	33.0463	-135	0.712167
Duckeodendron	0.00149256	-7.39677e-06	0.210356	-0.495577	5.90519e-06	-1.25259	-6.71728e-06	-1.62942e-05	9.35056e-07	106.2	NA	0.634	106.2	-54	0.634
Duckesia	0.000644224	5.9064e-06	0.705743	0.916824	1.56428e-05	0.377579	4.18135e-06	-1.67637e-05	2.49503e-05	NA	NA	0.818	48.7344	-192	0.818
Duguetia	0.00746954	-4.00549e-05	0.0606204	-0.536244	2.13483e-05	-1.87625	-3.49096e-05	-6.79889e-05	-1.45788e-06	24.2468	-141	0.735719	24.2468	-141	0.738679
Dulacia	0.00160058	3.12158e-07	0.989102	0.0195028	2.28543e-05	0.0136586	5.96223e-07	-2.89554e-05	3.20899e-05	NA	-188	0.569	35.41	-188	0.569
Duroia	0.00275583	-6.54153e-07	0.969288	-0.0237371	1.69903e-05	-0.0385016	2.8217e-06	-2.31206e-05	2.62857e-05	21.736	-6	0.771149	21.736	-6	0.764818
Dussia	0.00154684	1.36868e-05	0.16653	0.884822	9.89331e-06	1.38344	8.9543e-06	-9.91763e-06	2.78306e-05	63.445	-94	0.55225	63.445	-94	0.552
Dystovomita	0.0111331	-0.000191025	0.442688	-1.71582	0.00024884	-0.767661	-0.00011458	-0.000517881	7.73802e-05	NA	-2	0.669	32.5667	-2	0.669
Ecclinusa	0.00618542	-1.02849e-05	0.416173	-0.166277	1.26494e-05	-0.813079	-7.51355e-06	-2.91804e-05	1.28588e-05	36.725	-217	0.621036	36.725	-217	0.637833
Elaeagia	0.0108603	-0.000119535	0.48347	-1.10067	0.000170586	-0.700733	-0.000115965	-0.000463847	0.00010261	NA	-4	0.628	36.3532	-4	0.628
Elaeoluma	0.0030087	-5.92809e-05	0.0562902	-1.97031	3.10569e-05	-1.90878	-4.40483e-05	-0.000100343	-4.74065e-06	NA	-12	0.751	47.9345	-12	0.751
Elizabetha	NA	NA	NA	NA	NA	NA	1.7762e-07	1.7762e-07	1.7762e-07	33.62	NA	0.82	33.62	-180	0.82
Elvasia	NA	NA	NA	NA	NA	NA	1.78773e-05	7.66577e-06	3.53908e-05	NA	NA	0.765	23.0081	-117	0.765
Embelia	NA	NA	NA	NA	NA	NA	0.000130579	0.000130579	0.000130579	NA	NA	0.62	15.92	-280	0.62
Emmotum	0.00414278	8.68046e-06	0.667985	0.209532	2.02382e-05	0.428915	-6.2917e-05	-0.000296647	3.85848e-05	45.31	-217	0.726	45.31	-217	0.726
Endlicheria	0.00380238	-2.67589e-05	0.166527	-0.70374	1.93421e-05	-1.38345	-2.19207e-05	-5.46731e-05	7.67667e-06	32.8283	-103	0.488494	32.8283	-103	0.502625
Endopleura	0.00318301	-3.37009e-05	0.0606124	-1.05877	1.79612e-05	-1.87631	-2.34745e-05	-5.30829e-05	1.43781e-06	57.37	-332	0.772	57.37	-332	0.772
Enterolobium	0.00166261	-7.8705e-06	0.653771	-0.473382	1.75473e-05	-0.448529	-1.16051e-05	-3.85215e-05	1.70391e-05	84.88	-264	0.591058	84.88	-264	0.477
Eperua	0.0340121	2.01276e-05	0.714713	0.0591777	5.50634e-05	0.365534	2.50748e-05	-5.21368e-05	0.000100071	55.325	NA	0.739723	55.325	-180	0.738375
Ephedranthus	0.00414743	-3.33256e-05	0.0606182	-0.803526	1.77616e-05	-1.87627	-1.94515e-05	-5.13534e-05	3.47795e-06	23.0167	-150	0.816	23.0167	-150	0.816
Eriotheca	0.00259894	-2.44932e-06	0.861209	-0.0942429	1.40093e-05	-0.174835	-3.35097e-06	-2.76563e-05	2.19788e-05	55.3667	-172	0.427081	55.3667	-172	0.429286
Erisma	0.00383235	9.98314e-06	0.623137	0.260496	2.03153e-05	0.49141	7.74869e-06	-2.18693e-05	3.92979e-05	74.825	-212	0.544017	74.825	-212	0.5651
Erythrina	0.00840532	-3.46141e-05	0.267153	-0.411812	3.11939e-05	-1.10964	-1.34987e-05	-7.65898e-05	6.83694e-05	NA	-324	0.229095	52.1045	-324	0.227889
Erythroxylum	0.00189787	2.63964e-06	0.815262	0.139084	1.12978e-05	0.233643	1.44066e-06	-1.70357e-05	1.94862e-05	26.0575	-220	0.735974	26.0575	-220	0.73
Eschweilera	0.061526	7.0682e-05	0.0848907	0.114882	4.10229e-05	1.72299	8.2146e-05	3.80635e-06	0.000160176	43.8381	-41	0.829315	43.8381	-41	0.828536
Eschweileria	NA	NA	NA	NA	NA	NA	-3.59557e-05	-3.59557e-05	-3.59557e-05	NA	NA	0.494	40.8425	-183	0.494
Esenbeckia	0.00213001	-1.08888e-05	0.554716	-0.51121	1.84335e-05	-0.590709	-1.2623e-05	-5.01015e-05	2.06786e-05	21.11	-43	1.19	21.11	-43	1.19
Eugenia	0.0068064	-3.79055e-05	0.07015	-0.55691	2.09314e-05	-1.81094	-3.91149e-05	-7.62577e-05	-4.01373e-06	23.64	-144	0.734024	23.64	-144	0.740395
Euphronia	NA	NA	NA	NA	NA	NA	6.724e-06	6.724e-06	6.724e-06	NA	NA	0.62	47.4837	-85.2976	0.62
Euplassa	0.00112388	1.70379e-05	0.250743	1.51599	1.48344e-05	1.14855	2.00195e-05	9.2081e-07	4.38225e-05	NA	0	0.52	69.465	0	0.52
Euterpe	0.00891826	0.000199599	0.00792237	2.23809	7.51682e-05	2.65536	0.00019195	6.18601e-05	0.000340151	17.6	-217	0.3881	17.6	-217	0.412
Euxylophora	NA	NA	NA	NA	NA	NA	0.000143731	0.000143731	0.000143731	NA	NA	0.656	34.9086	-296	0.656
Faramea	0.00338764	-5.48698e-05	0.0372405	-1.61971	2.63402e-05	-2.08312	-5.07338e-05	-0.000104377	-5.94583e-06	NA	-167	0.584	36.3532	-167	0.584
Ferdinandusa	0.00352986	-8.77871e-06	0.765552	-0.248699	2.94391e-05	-0.298198	-8.03914e-06	-4.94181e-05	2.7003e-05	30.82	-63	0.728093	30.82	-63	0.725
Ficus	0.00345323	1.17089e-05	0.448771	0.33907	1.5458e-05	0.757466	9.84374e-06	-1.76769e-05	3.73304e-05	123.807	-225	0.388718	123.807	-225	0.3938
Firmiana	NA	NA	NA	NA	NA	NA	-5.98537e-06	-5.98537e-06	-5.98537e-06	NA	NA	0.49	50.5219	-152	0.49
Flacourtia	0.000944316	1.31697e-05	0.331049	1.39462	1.3549e-05	0.972004	1.26636e-05	-1.63247e-07	3.78645e-05	NA	NA	0.609	29.1847	-205	0.609
Forsteronia	NA	NA	NA	NA	NA	NA	-1.60853e-06	-1.60853e-06	-1.60853e-06	NA	NA	0.594	49.3903	-203	0.594
Froesia	NA	NA	NA	NA	NA	NA	9.72222e-05	9.72222e-05	9.72222e-05	NA	0	0.757	23.0081	0	0.757
Fusaea	0.00482466	-3.77657e-05	0.00837056	-0.782763	1.43228e-05	-2.63675	-2.88162e-05	-5.70425e-05	-2.10637e-06	24.5	-44	0.743	24.5	-44	0.743
Fusispermum	NA	NA	NA	NA	NA	NA	3.66587e-05	3.17002e-05	4.25604e-05	NA	NA	0.665	22.21	-112	0.665
Galipea	0.0070251	-8.16102e-05	2.50269e-05	-1.1617	1.93639e-05	-4.21456	-8.18775e-05	-0.000128259	-3.65927e-05	23.56	-242	0.784	23.56	-242	0.784
Gallesia	0.00367849	-1.85098e-05	0.254366	-0.503191	1.62394e-05	-1.13981	-1.71475e-05	-5.35789e-05	9.87439e-06	121.925	-468	0.48	121.925	-468	0.48
Garcinia	0.00359065	-3.18451e-06	0.848076	-0.0886889	1.66229e-05	-0.191574	-8.27034e-06	-4.00882e-05	2.13793e-05	28.4033	-140	0.681841	28.4033	-140	0.6805
Geissanthus	NA	NA	NA	NA	NA	NA	-4.36248e-05	-4.36248e-05	-4.36248e-05	15.92	-602	0.43	15.92	-602	0.43
Geissospermum	0.00700387	2.06043e-05	0.10016	0.294184	1.25324e-05	1.64408	1.42594e-05	-2.36198e-06	3.64948e-05	58.3775	-274	0.782	58.3775	-274	0.782
Genipa	0.00170101	-4.10097e-06	0.736458	-0.241091	1.21854e-05	-0.336548	-3.15127e-06	-2.7223e-05	2.34868e-05	48.36	-289	0.64	48.36	-289	0.64
Geonoma	NA	NA	NA	NA	NA	NA	-0.000146599	-0.000302857	-1.24934e-05	NA	NA	0.393	25.6685	-163	0.393
Gloeospermum	0.00133764	-4.96581e-08	0.999386	-0.00371235	6.45642e-05	-0.000769127	1.24032e-06	-9.80815e-05	0.000110689	NA	-7	0.665	22.21	-7	0.665
Glycydendron	0.00261194	-2.6461e-06	0.757426	-0.101308	8.56725e-06	-0.308862	-5.7983e-06	-1.94435e-05	8.11908e-06	54.53	-105	0.681	54.53	-105	0.681
Gordonia	NA	NA	NA	NA	NA	NA	-3.17282e-06	-3.17282e-06	-3.17282e-06	NA	-6	0.519	42.8384	-6	0.519
Goupia	0.00519767	-9.75827e-06	0.44067	-0.187743	1.26556e-05	-0.771062	-3.72369e-06	-2.43097e-05	1.47938e-05	84.94	-101	0.727	84.94	-101	0.727
Graffenrieda	0.00516043	7.33227e-05	0.840721	1.42086	0.000364842	0.200971	6.91812e-05	-0.000626095	0.000470725	NA	-44	0.633	27.7273	-44	0.633
Grias	0.0123636	-5.77411e-05	0.221412	-0.467024	4.72212e-05	-1.22278	-5.68439e-05	-0.000143248	2.46273e-05	28.095	-53	0.62	28.095	-53	0.62
Guapira	0.00312586	-1.57045e-05	0.544914	-0.502406	2.59407e-05	-0.605399	-1.43725e-05	-5.70945e-05	2.80702e-05	NA	-238	0.577049	29.7875	-238	0.564556
Guarea	0.0131355	7.59976e-06	0.797139	0.0578568	2.95651e-05	0.257051	3.82193e-06	-4.76004e-05	5.58289e-05	35.6557	-102	0.628838	35.6557	-102	0.627348
Guatteria	0.00605894	1.07968e-05	0.674003	0.178196	2.56662e-05	0.42066	2.15146e-05	-2.23802e-05	6.65757e-05	39.1646	-80	0.555665	39.1646	-80	0.569909
Guatteriopsis	NA	NA	NA	NA	NA	NA	0.000274302	0.000274302	0.000274302	NA	NA	0.589	29.4442	-136	0.589
Guazuma	0.00290594	-1.63476e-05	0.483846	-0.56256	2.33494e-05	-0.70013	-3.05053e-05	-0.000111797	2.24914e-05	48.14	-532	0.528443	48.14	-532	0.49825
Guettarda	NA	NA	NA	NA	NA	NA	6.86393e-06	-1.72044e-06	1.65039e-05	NA	-290	0.761	36.3532	-290	0.761
Gustavia	0.0129767	-0.000102347	0.29992	-0.788701	9.87331e-05	-1.03661	-6.47805e-05	-0.000219985	2.06792e-05	23.7375	-31	0.693277	23.7375	-31	0.668833
Haploclathra	NA	NA	NA	NA	NA	NA	1.97642e-05	1.97642e-05	1.97642e-05	NA	NA	0.82	43.412	-112	0.82
Harleyodendron	NA	NA	NA	NA	NA	NA	-6.55109e-06	-6.55109e-06	-6.55109e-06	NA	NA	0.713	52.1045	-180	0.713
Hasseltia	0.00373365	-1.09335e-05	0.723924	-0.292835	3.09537e-05	-0.353219	-4.52987e-06	-6.45883e-05	5.19847e-05	32.825	-111	0.53	32.825	-111	0.53
Haydenia	0.00246864	8.16992e-06	0.906318	0.330949	6.94224e-05	0.117684	5.87621e-06	-0.000109104	0.000129887	19.575	-162	0.739625	19.575	-162	0.7235
Hebepetalum	0.00373923	6.96657e-05	0.0700513	1.8631	3.84558e-05	1.81158	7.24514e-05	7.70697e-06	0.000163682	36.975	-175	0.871	36.975	-175	0.871
Hedyosmum	NA	NA	NA	NA	NA	NA	-7.69372e-05	-0.000229901	0.000113456	NA	NA	0.45	42.8655	-132.457	0.45
Heisteria	0.00412939	-3.99504e-06	0.820089	-0.0967465	1.7566e-05	-0.227431	-1.83802e-06	-3.07398e-05	2.42322e-05	30.091	-179	0.670068	30.091	-179	0.675636
Helianthostylis	0.00540452	4.46239e-06	0.713424	0.0825677	1.21504e-05	0.367262	-4.39497e-07	-1.9555e-05	2.2579e-05	19	NA	0.628	19	-196	0.628
Helicostylis	0.00509377	9.02468e-06	0.610589	0.177171	1.77221e-05	0.509232	4.6562e-06	-2.47913e-05	3.51761e-05	43.8517	-132	0.631007	43.8517	-132	0.658571
Heliocarpus	NA	NA	NA	NA	NA	NA	1.36221e-05	1.18613e-05	1.55518e-05	27.755	-303	0.195	27.755	-303	0.195
Henriettella	0.00267081	0.000141009	0.085327	5.27965	8.19545e-05	1.72058	0.000133892	-1.34662e-07	0.000276202	15.9	-134	0.482	15.9	-134	0.49
Herrania	NA	NA	NA	NA	NA	NA	4.82709e-05	4.82709e-05	4.82709e-05	NA	NA	0.445	50.5219	-152	0.445
Heterostemon	0.00675865	9.67462e-05	0.0889915	1.43144	5.68847e-05	1.70074	9.27383e-05	4.27309e-05	0.000149447	24.675	0	0.656	24.675	0	0.64
Hevea	0.0107685	4.11703e-05	0.105921	0.382321	2.5464e-05	1.6168	3.17631e-05	-7.63049e-06	8.02571e-05	43.555	-66	0.545797	43.555	-66	0.4974
Hieronyma	0.00462252	-3.69678e-05	0.386594	-0.799733	4.26974e-05	-0.86581	-2.87328e-05	-0.000104968	3.45905e-05	60.4825	-183	0.613644	60.4825	-183	0.615
Himatanthus	0.00380674	-2.84955e-06	0.893825	-0.0748553	2.13504e-05	-0.133466	1.80863e-06	-3.11142e-05	3.2625e-05	38.735	-106	0.479164	38.735	-106	0.505667
Hippocratea	NA	NA	NA	NA	NA	NA	-0.000404611	-0.000404611	-0.000404611	NA	NA	0.702	27.151	-194	0.702
Hippotis	NA	NA	NA	NA	NA	NA	3.79509e-05	-0.000135593	0.000237041	27.85	0	0.628	27.85	0	0.628
Hirtella	0.00435008	3.02017e-06	0.783221	0.069428	1.09775e-05	0.275123	4.54201e-06	-1.49994e-05	2.41282e-05	34.6781	-221	0.835894	34.6781	-221	0.80908
Holopyxidium	0.000854768	1.17724e-05	0.220469	1.37727	9.60795e-06	1.22528	1.44273e-05	2.0487e-06	3.13221e-05	NA	NA	0.634	51.9858	-56	0.634
Hortia	0.00181189	0.000167306	0.25968	9.23377	0.000148433	1.12715	8.14702e-05	-4.11876e-06	0.000340646	NA	NA	0.845222	34.9086	-296	0.861333
Huberodendron	0.00116825	5.26242e-05	0.115679	4.50454	3.34511e-05	1.57317	5.57037e-05	-4.90483e-06	0.000115094	99.825	-131	0.555579	99.825	-131	0.548
Huertea	0.00236658	-1.22512e-06	0.967516	-0.0517673	3.00839e-05	-0.0407233	1.96036e-06	-5.21962e-05	5.56056e-05	64.7	-29	0.429	64.7	-29	0.429
Humiriastrum	0.00360954	-1.21042e-05	0.526523	-0.33534	1.91122e-05	-0.633322	-8.02447e-06	-4.87063e-05	1.82187e-05	37.03	-54	0.745385	37.03	-54	0.72
Hura	0.00977395	-1.03476e-05	0.572059	-0.105869	1.83136e-05	-0.565022	-3.10904e-06	-4.64539e-05	3.36883e-05	125.82	-531	0.366	125.82	-531	0.366
Hydrochorea	0.00237349	-1.18912e-05	0.60246	-0.501003	2.28298e-05	-0.520866	-1.50195e-05	-5.19956e-05	2.30617e-05	NA	-40	0.528667	52.1045	-40	0.5245
Hymenaea	0.00293949	8.53891e-06	0.460914	0.29049	1.15807e-05	0.737342	5.87934e-06	-1.35404e-05	2.61409e-05	60.0775	-159	0.813275	60.0775	-159	0.791375
Hymenolobium	0.00248299	2.06134e-05	0.246937	0.830185	1.78036e-05	1.15782	1.09624e-05	-1.41248e-05	4.08953e-05	52.425	-137	0.63343	52.425	-137	0.650889
Ilex	0.00495287	-7.20691e-06	0.608803	-0.14551	1.4082e-05	-0.511783	-2.37745e-06	-1.25827e-05	5.88152e-06	28.125	-137	0.570634	28.125	-137	0.564571
Inga	0.025629	-4.36932e-05	0.346966	-0.170483	4.64579e-05	-0.940491	-3.81489e-05	-0.000139248	5.9108e-05	38.9983	-107	0.590571	38.9983	-107	0.581602
Iriartea	0.0690032	-0.000250998	0.0589657	-0.363748	0.000132912	-1.88845	-0.000251253	-0.00053582	2.57035e-05	31.3	-113	0.267	31.3	-113	0.267
Iriartella	NA	NA	NA	NA	NA	NA	-9.82439e-06	-9.82439e-06	-9.82439e-06	NA	NA	0.267	25.6685	-163	0.267
Iryanthera	0.0211664	2.39897e-05	0.51158	0.113339	3.65485e-05	0.656379	2.03861e-05	-4.02331e-05	7.87578e-05	30.2732	-95	0.617012	30.2732	-95	0.60445
Isertia	0.00183815	-1.58276e-05	0.562249	-0.861062	2.73123e-05	-0.579504	-7.99159e-06	-7.01457e-05	1.69459e-05	NA	-80	0.52	36.3532	-80	0.52
Ixora	0.000553256	4.4121e-05	0.380449	7.9748	5.03051e-05	0.877069	2.25743e-05	-2.39306e-05	0.00010927	NA	-173	0.628	36.3532	-173	0.628
Jacaranda	0.00515712	-3.06944e-05	0.230299	-0.595184	2.55874e-05	-1.19959	-2.72493e-05	-7.1761e-05	1.0334e-05	36.8125	-185	0.361816	36.8125	-185	0.401667
Jacaratia	0.0026863	3.24416e-05	0.241179	1.20767	2.76795e-05	1.17204	2.90863e-05	-2.05448e-05	8.52129e-05	56.1425	-276	0.265	56.1425	-276	0.265
Klarobelia	0.00202652	-3.17389e-05	0.241507	-1.56618	2.70988e-05	-1.17123	-3.14507e-05	-7.50856e-05	1.66645e-05	NA	-29	0.4696	29.4442	-29	0.4895
Kotchubaea	0.00196823	-4.02119e-05	0.293935	-2.04305	3.83143e-05	-1.04953	-2.85186e-05	-8.98098e-05	1.37569e-05	NA	0	0.628	36.3532	0	0.628
Kutchubaea	0.000227132	0.000115276	0.0317337	50.753	5.36731e-05	2.14775	9.59559e-05	1.7154e-05	0.000202899	NA	-1	0.628	36.3532	-1	0.628
Lacistema	0.0044516	-4.97851e-05	0.0847507	-1.11836	2.88817e-05	-1.72376	-3.38089e-05	-8.56683e-05	1.22919e-05	25.865	-140	0.507228	25.865	-140	0.5112
Lacmellea	0.00232336	2.75302e-06	0.893293	0.118493	2.05236e-05	0.134139	-4.05016e-07	-2.88269e-05	2.83755e-05	23.1075	-34	0.515341	23.1075	-34	0.515875
Lacunaria	0.00238812	-2.18553e-05	0.166178	-0.915168	1.57847e-05	-1.38459	-2.0454e-05	-4.67253e-05	2.56297e-06	24.365	-61	0.804446	24.365	-61	0.8038
Ladenbergia	0.0138952	-7.52522e-05	0.690966	-0.541568	0.000189293	-0.397544	-5.35441e-05	-0.000389022	0.000161563	49.9	-5	0.489487	49.9	-5	0.485
Laetia	0.00281434	6.75129e-06	0.648014	0.239889	1.47885e-05	0.456523	3.31525e-06	-1.97574e-05	3.059e-05	59.81	-120	0.644	59.81	-120	0.6296
Lafoensia	0.00134993	5.35462e-05	0.149725	3.96658	3.71718e-05	1.4405	3.97701e-05	-5.98537e-06	0.000124297	NA	-208	0.705	39.94	-208	0.705
Lecointea	0.00391435	-3.43127e-05	0.274781	-0.876586	3.14185e-05	-1.09212	-3.71073e-05	-9.63045e-05	1.83261e-05	57.2	-159	0.893	57.2	-159	0.893
Lecythis	0.0358752	-3.34045e-05	0.495069	-0.0931131	4.89609e-05	-0.682269	-1.54423e-05	-0.000104029	6.74064e-05	55.8859	-49	0.817245	55.8859	-49	0.817684
Leonia	0.0115537	2.84702e-06	0.929192	0.0246416	3.2039e-05	0.0888611	2.93229e-06	-5.10542e-05	5.90783e-05	24.33	-118	0.609465	24.33	-118	0.633167
Licania	0.0378969	-1.11434e-05	0.743102	-0.0294046	3.39999e-05	-0.327749	-1.528e-05	-8.73189e-05	5.40869e-05	45.6834	-64	0.834687	45.6834	-64	0.831494
Licaria	0.00657875	1.69342e-05	0.522085	0.257407	2.6454e-05	0.640135	9.66114e-06	-3.10646e-05	5.32298e-05	33.389	-135	0.806273	33.389	-135	0.7745
Lindackeria	0.00513607	2.53195e-06	0.927535	0.0492975	2.78399e-05	0.090947	7.18633e-06	-4.51105e-05	6.11244e-05	20.595	-79	0.56	20.595	-79	0.56
Lissocarpa	NA	NA	NA	NA	NA	NA	4.63111e-05	-8.34737e-05	0.000196015	NA	-1	0.599	28.6942	-1	0.599
Lonchocarpus	0.0104749	8.66511e-05	0.188013	0.827222	6.58203e-05	1.31648	6.61199e-05	-1.3754e-05	0.000176047	32.415	-271	0.757	32.415	-271	0.757
Loreya	0.000357692	4.76481e-05	0.0222461	13.321	2.08422e-05	2.28614	3.25735e-05	5.31229e-06	8.09726e-05	49.615	0	0.6	49.615	0	0.6
Lorostemon	0.00122799	2.90192e-05	0.114012	2.36315	1.83618e-05	1.58042	1.49933e-05	1.21515e-06	3.98007e-05	NA	0	0.669	32.5667	0	0.669
Loxopterygium	NA	NA	NA	NA	NA	NA	-1.36575e-05	-4.95244e-05	2.23244e-05	46.99	NA	NA	46.99	-274	0.547273
Lozania	NA	NA	NA	NA	NA	NA	-4.5833e-06	-4.5833e-06	-4.5833e-06	NA	NA	0.511	25.865	-138	0.511
Luehea	0.00229363	1.02058e-05	0.556981	0.444961	1.73765e-05	0.587332	8.697e-06	-2.50942e-05	3.82559e-05	83	-327	0.585449	83	-327	0.583286
Lueheopsis	0.00145463	2.22375e-05	0.0858937	1.52874	1.29478e-05	1.71747	1.66014e-05	1.56467e-06	3.62424e-05	56.65	-258	0.462277	56.65	-258	0.497833
Lunania	0.00970285	4.87442e-05	0.631214	0.50237	0.000101547	0.480018	6.43692e-05	-0.000124481	0.00034303	20.21	-158	0.634216	20.21	-158	0.621
Lycianthes	NA	NA	NA	NA	NA	NA	9.72511e-05	9.72511e-05	9.72511e-05	NA	NA	0.457	106.2	-54	0.457
Mabea	0.0108921	-9.66465e-06	0.74309	-0.0887311	2.94865e-05	-0.327765	-5.73317e-06	-5.97959e-05	4.18883e-05	30.503	-74	0.617677	30.503	-74	0.613769
Maburea	NA	NA	NA	NA	NA	NA	0.000244943	0.000244943	0.000244943	24.42	NA	0.818	24.42	-124	0.818
Machaerium	0.00168113	-3.17374e-06	0.923017	-0.188786	3.28429e-05	-0.0966341	1.67279e-05	-3.72236e-05	9.28465e-05	39.92	-431	0.511323	39.92	-431	0.5415
Maclura	NA	NA	NA	NA	NA	NA	-0.000103236	-0.000103236	-0.000103236	53.785	-549	0.753	53.785	-549	0.753
Macoubea	0.00156757	-8.62074e-06	0.874312	-0.549944	5.44982e-05	-0.158184	-3.98787e-05	-0.00010885	1.14546e-05	50.9	-21	0.421167	50.9	-21	0.457
Macrocnemum	0.00285902	-1.39329e-05	0.544314	-0.487332	2.29801e-05	-0.606303	-1.35153e-05	-5.62432e-05	2.71985e-05	56.3	-151	0.45	56.3	-151	0.45
Macrolobium	0.0121482	-4.59159e-05	0.0230707	-0.377965	2.02072e-05	-2.27226	-1.67038e-05	-6.06731e-05	2.98877e-05	35.7883	-11	0.611726	35.7883	-11	0.614
Macrosamanea	NA	NA	NA	NA	NA	NA	0.000101225	0.000101225	0.000101225	NA	NA	0.713	52.1045	-180	0.713
Magnolia	0.00341867	-8.15369e-05	0.117402	-2.38504	5.20746e-05	-1.56577	-7.27382e-05	-0.000171985	1.34269e-06	NA	-106	0.497	39.9665	-106	0.497
Malaisia	NA	NA	NA	NA	NA	NA	3.9507e-06	3.9507e-06	3.9507e-06	NA	NA	0.574	53.4976	-196	0.574
Malanea	NA	NA	NA	NA	NA	NA	-5.16132e-06	-5.16132e-06	-5.16132e-06	NA	NA	0.628	36.3532	-175	0.628
Malmea	0.00142584	-2.31407e-05	0.311197	-1.62295	2.28502e-05	-1.01271	-1.82681e-05	-5.96227e-05	2.04305e-05	35.09	-210	0.39	35.09	-210	0.39
Malouetia	0.000793829	1.41067e-05	0.225008	1.77704	1.16265e-05	1.21332	1.31017e-05	-1.77149e-06	3.67576e-05	NA	-1	0.546667	49.3903	-1	0.535
Malpighia	NA	NA	NA	NA	NA	NA	-6.13044e-05	-0.000125778	3.71261e-06	NA	NA	NA	35.0583	-120	0.637687
Manilkara	0.00589954	7.56637e-06	0.632979	0.128254	1.58445e-05	0.477538	1.6258e-06	-2.16434e-05	2.71144e-05	64.4912	-211	0.881549	64.4912	-211	0.860143
Maprounea	0.00224072	-2.09725e-05	0.495038	-0.935971	3.07372e-05	-0.682317	-2.56919e-05	-7.86319e-05	7.89435e-06	46.125	-122	0.555	46.125	-122	0.555
Maquira	0.0038799	-1.58609e-06	0.887138	-0.0408798	1.11755e-05	-0.141926	1.52307e-06	-1.85581e-05	2.39047e-05	36.53	-94	0.626518	36.53	-94	0.6028
Marcgravia	NA	NA	NA	NA	NA	NA	2.17349e-05	2.17349e-05	2.17349e-05	NA	NA	NA	42.6156	-364	0.670866
Margaritaria	0.00560785	-0.000103738	0.162529	-1.84987	7.42783e-05	-1.39662	-8.2602e-05	-0.00019215	-3.64744e-06	55.32	-189	0.622	55.32	-189	0.622
Marila	0.00316616	1.00774e-05	0.604404	0.318285	1.94516e-05	0.518078	1.74795e-05	-2.03855e-05	5.66892e-05	NA	-156	0.664	43.412	-156	0.664
Marlierea	0.00374971	-6.2988e-05	0.090124	-1.67981	3.71667e-05	-1.69474	-3.245e-05	-7.58808e-05	-2.15641e-06	24.5925	-20	0.936	24.5925	-20	0.936
Marlieria	NA	NA	NA	NA	NA	NA	0.000266842	0.000266842	0.000266842	NA	NA	0.765	25.0764	-170	0.765
Marmaroxylon	0.00708992	0.000128184	0.0966431	1.80797	7.71565e-05	1.66135	0.000140893	-5.89374e-07	0.000264593	17.875	-10	0.844	17.875	-10	0.844
Martiodendron	0.00287217	1.30959e-05	0.149199	0.455959	9.07947e-06	1.44237	1.38343e-05	2.58593e-06	3.08285e-05	NA	NA	0.846	52.1045	-180	0.844
Mascagnia	NA	NA	NA	NA	NA	NA	3.71261e-06	3.71261e-06	3.71261e-06	NA	NA	NA	35.0583	-120	0.637687
Matayba	0.00358369	-9.34082e-06	0.708151	-0.260648	2.49527e-05	-0.374341	-4.59894e-06	-4.59793e-05	3.07856e-05	27.65	-229	0.798997	27.65	-229	0.777083
Matisia	0.00834531	4.49131e-05	0.073712	0.538184	2.51136e-05	1.7884	3.87311e-05	-4.13644e-06	8.69023e-05	35.1337	-52	0.509504	35.1337	-52	0.523071
Mauritia	0.00517856	-2.5486e-05	0.701961	-0.492144	6.65995e-05	-0.382675	-4.29117e-05	-0.000149455	6.24146e-05	41.59	-69	0.393	41.59	-69	0.393
Mauritiella	NA	NA	NA	NA	NA	NA	-0.000227541	-0.000326576	-0.000134569	14.58	0	0.393	14.58	0	0.393
Mayna	0.00173899	2.74662e-05	0.0894659	1.57943	1.61735e-05	1.69822	2.93869e-05	2.10003e-06	5.67558e-05	NA	-108	0.56	20.595	-108	0.56
Maytenus	0.00278891	-2.2244e-05	0.0907381	-0.797587	1.31503e-05	-1.69152	-1.56853e-05	-3.80753e-05	5.37582e-06	38.1775	-198	0.745693	38.1775	-198	0.746111
Melicoccus	0.00153224	6.49188e-06	0.096447	0.423685	3.90529e-06	1.66233	5.47057e-06	4.07756e-07	1.50417e-05	NA	-249	0.727833	31.7128	-249	0.757
Meliosma	0.00620167	-8.49284e-05	0.00966213	-1.36944	3.28201e-05	-2.58769	-8.72075e-05	-0.000145911	-3.39498e-05	44.25	-95	0.419563	44.25	-95	0.416667
Metrodorea	0.01626	-5.20709e-05	0.722007	-0.32024	0.000146358	-0.355778	-7.04596e-05	-0.000382456	0.000203263	26.1	-355	0.784	26.1	-355	0.784
Metteniusa	0.00168756	-3.73225e-05	0.541276	-2.21162	6.10958e-05	-0.610884	-5.52707e-05	-0.000144917	3.58085e-05	NA	0	0.6	40.4805	0	0.6
Mezilaurus	0.00533921	-2.76832e-05	0.0756845	-0.518489	1.55848e-05	-1.77629	-2.67941e-05	-5.15822e-05	-3.15501e-06	46.93	-108	0.738376	46.93	-108	0.731857
Miconia	0.0085607	-1.8772e-05	0.709323	-0.219281	5.03589e-05	-0.372765	-1.31782e-05	-0.000102741	8.43301e-05	22.8606	-179	0.628156	22.8606	-179	0.626655
Micrandra	0.0387872	-0.000101151	0.0125698	-0.260783	4.05295e-05	-2.49573	-8.79453e-05	-0.000160343	-2.05747e-05	46.853	-8	0.649386	46.853	-8	0.626333
Micrandropsis	0.0246929	-0.00016287	0.328633	-0.659583	0.000166727	-0.97687	-0.000111668	-0.000388998	1.84295e-05	41.005	NA	0.577	41.005	-136	0.577
Micropholis	0.0146917	-9.84056e-07	0.96209	-0.00669804	2.07032e-05	-0.0475316	-1.08837e-05	-5.0259e-05	3.03441e-05	41.9547	-68	0.657483	41.9547	-68	0.678103
Mimosa	NA	NA	NA	NA	NA	NA	1.21677e-06	7.51174e-07	1.60901e-06	NA	NA	0.681667	52.1045	-180	0.681667
Minquartia	0.00589926	-1.05483e-06	0.920811	-0.0178807	1.06107e-05	-0.099412	1.05482e-07	-1.96738e-05	1.90835e-05	55.4	-49	0.787	55.4	-49	0.787
Misanteca	NA	NA	NA	NA	NA	NA	-4.58114e-05	-0.000130167	3.50471e-05	NA	NA	0.79	41.9669	-145	0.79
Mollia	0.00279302	9.3199e-06	0.813165	0.333685	3.94334e-05	0.236345	9.60473e-06	-6.18866e-05	8.12835e-05	42.31	-55	0.49	42.31	-55	0.49
Mollinedia	0.0011168	4.27438e-05	0.0982273	3.82734	2.58504e-05	1.65351	2.22482e-05	-1.59474e-05	6.2124e-05	23.425	-151	0.71	23.425	-151	0.71
Monopteryx	0.00214727	0.000147775	0.0405236	6.88201	7.21429e-05	2.04837	0.000118206	1.46016e-05	0.000252884	100	0	0.73	100	0	0.73
Mora	0.0713298	0.000621685	0.00233238	0.871564	0.000204214	3.04428	0.000565458	5.24233e-05	0.00100094	71.3325	NA	0.807938	71.3325	-180	0.821
Moronobea	0.0021048	-1.79039e-05	0.0978966	-0.850624	1.08172e-05	-1.65514	-1.90683e-05	-3.83072e-05	-1.36383e-06	60.775	-15	0.832	60.775	-15	0.832
Mosannona	0.00130126	-2.08593e-05	0.766248	-1.60301	7.01656e-05	-0.297286	-1.67671e-05	-0.000100661	0.000148004	NA	-140	0.589	29.4442	-140	0.589
Mouriri	0.00543427	-8.65872e-06	0.594622	-0.159335	1.62712e-05	-0.532151	-6.59039e-06	-3.21814e-05	1.83841e-05	35.23	-86	0.844571	35.23	-86	0.840667
Mucoa	NA	NA	NA	NA	NA	NA	-6.83967e-05	-0.000145611	2.50605e-06	NA	0	0.594	49.3903	0	0.594
Muntingia	NA	NA	NA	NA	NA	NA	7.81179e-05	7.81179e-05	7.81179e-05	NA	NA	0.3	40.491	-154.68	0.3
Myrcia	0.00443215	-4.16645e-05	0.0257964	-0.940053	1.86898e-05	-2.22926	-4.29945e-05	-7.71298e-05	-1.10168e-05	26.5383	-146	0.807413	26.5383	-146	0.805333
Myrciaria	0.00242764	-3.4126e-05	0.0315391	-1.40573	1.58711e-05	-2.1502	-2.85138e-05	-6.12622e-05	6.75608e-07	28.475	-320	0.768343	28.475	-320	0.6992
Myroxylon	0.00292259	-2.47811e-05	0.168819	-0.847917	1.80094e-05	-1.37601	-2.19534e-05	-5.67151e-05	1.25701e-05	69.9	-231	0.779634	69.9	-231	0.785333
Myrsine	NA	NA	NA	NA	NA	NA	3.40698e-05	3.40698e-05	3.40698e-05	NA	-196	0.7	15.92	-196	0.7
Myrtastrum	0.00173751	3.32221e-06	0.674201	0.191206	7.90271e-06	0.420389	7.97283e-06	-7.6094e-06	1.47174e-05	NA	NA	0.765	25.0764	-170	0.765
Naucleopsis	0.00775063	-4.97867e-05	0.00386579	-0.642357	1.72337e-05	-2.88891	-4.32496e-05	-7.47338e-05	-1.37279e-05	31.5257	-79	0.650807	31.5257	-79	0.650857
Nealchornea	0.00705066	-9.74386e-06	0.792079	-0.138198	3.69629e-05	-0.263612	-1.66469e-05	-8.26057e-05	5.14807e-05	29	-46	0.61123	29	-46	0.546333
Nectandra	0.00534913	-7.0197e-06	0.827207	-0.131231	3.21583e-05	-0.218286	-1.18836e-05	-7.01292e-05	4.88214e-05	40.6008	-180	0.496663	40.6008	-180	0.50096
Neea	0.00819692	4.7385e-05	0.223593	0.578083	3.8935e-05	1.21703	2.87836e-05	-2.61986e-05	9.27448e-05	29.7875	-136	0.618843	29.7875	-136	0.638389
Neocalyptrocalyx	NA	NA	NA	NA	NA	NA	4.44051e-08	4.44051e-08	4.44051e-08	NA	NA	0.597	32.965	-408	0.597
Neocouma	NA	NA	NA	NA	NA	NA	0.000127074	4.0344e-05	0.000215711	NA	NA	0.594	49.3903	-203	0.594
Neoraputia	NA	NA	NA	NA	NA	NA	-0.000263449	-0.000263449	-0.000263449	37.2	-165	0.784	37.2	-165	0.784
Neosprucea	NA	NA	NA	NA	NA	NA	-5.28796e-05	-0.000118019	2.092e-06	NA	-32	0.609	29.1847	-32	0.609
Ochroma	0.000814309	8.49688e-06	0.814625	1.04345	3.62396e-05	0.234464	5.16465e-06	-5.83184e-05	8.02281e-05	30.02	-434	0.149	30.02	-434	0.149
Ocotea	0.0124056	-5.16456e-05	0.0172428	-0.416309	2.16863e-05	-2.38149	-5.15099e-05	-9.05571e-05	-1.298e-05	43.385	-171	0.503694	43.385	-171	0.511092
Oenocarpus	0.0157399	-0.000140476	0.00976919	-0.892482	5.4366e-05	-2.58389	-9.56009e-05	-0.000183218	-1.66127e-05	21.9088	-108	0.66143	21.9088	-108	0.64575
Onychopetalum	0.0021629	1.25782e-05	0.279435	0.581543	1.16294e-05	1.08159	7.39567e-06	-1.08165e-05	3.02677e-05	32.275	-363	0.630352	32.275	-363	0.632667
Ophiocaryon	0.00430329	-3.67811e-05	0.26615	-0.85472	3.30773e-05	-1.11197	-3.24379e-05	-9.45723e-05	1.26775e-05	22.74	0	0.415	22.74	0	0.415
Oreopanax	NA	NA	NA	NA	NA	NA	9.46738e-05	9.46738e-05	9.46738e-05	NA	NA	0.5	40.8425	-183	0.5
Ormosia	0.00297507	-1.38296e-05	0.218079	-0.46485	1.12285e-05	-1.23165	-1.37523e-05	-3.79983e-05	6.09361e-06	50.5017	-230	0.620358	50.5017	-230	0.606467
Osteophloeum	0.00374394	2.86997e-05	0.032337	0.766564	1.34097e-05	2.14022	2.42505e-05	3.16185e-06	4.66538e-05	68.625	-23	0.466	68.625	-23	0.466
Otoba	0.027083	0.000203135	0.120141	0.750047	0.000130702	1.55418	0.000219735	-1.16183e-05	0.000513028	52.7	-42	0.411784	52.7	-42	0.4
Ouratea	0.00518789	-4.00548e-05	0.193747	-0.772083	3.08215e-05	-1.29957	-3.23834e-05	-8.08045e-05	6.32677e-06	24.28	-130	0.778188	24.28	-130	0.7749
Oxandra	0.0130075	-2.01089e-05	0.637372	-0.154595	4.266e-05	-0.471376	-5.55472e-06	-8.76686e-05	7.27299e-05	23.4258	-97	0.747695	23.4258	-97	0.730333
Pachira	0.00293814	3.65658e-05	0.00325451	1.24452	1.24263e-05	2.94262	3.04422e-05	8.67241e-06	5.46309e-05	44.4267	-114	0.4365	44.4267	-114	0.461
Pagamea	NA	NA	NA	NA	NA	NA	5.75832e-05	-4.68207e-06	0.000117681	NA	-22	0.568	36.3532	-22	0.568
Palicourea	0.00120298	2.92866e-05	0.0483523	2.43451	1.48342e-05	1.97426	1.76633e-05	-9.21077e-06	4.54333e-05	NA	-188	0.584348	36.3532	-188	0.566667
Panopsis	NA	NA	NA	NA	NA	NA	7.43484e-06	1.23622e-06	1.11008e-05	NA	-48	0.504	69.465	-48	0.504
Paradrypetes	NA	NA	NA	NA	NA	NA	1.40907e-06	1.40907e-06	1.40907e-06	NA	NA	0.825	32.95	-67	0.825
Parahancornia	0.00281236	-3.33959e-06	0.868716	-0.118747	2.02044e-05	-0.16529	-5.39332e-06	-3.52704e-05	2.0411e-05	55.36	-2	0.47825	55.36	-2	0.484333
Paramachaerium	0.00861337	-1.25559e-05	0.720432	-0.145772	3.50839e-05	-0.357882	-2.24389e-05	-7.54491e-05	3.53386e-05	36.95	NA	0.713	36.95	-180	0.713
Parathesis	NA	NA	NA	NA	NA	NA	-2.53231e-05	-5.14469e-05	-2.07642e-06	NA	NA	0.62	15.92	-280	0.62
Parinari	0.00241787	9.66218e-07	0.952651	0.0399615	1.62723e-05	0.059378	2.35967e-06	-2.03591e-05	2.63102e-05	67.705	-150	0.69965	67.705	-150	0.7043
Parkia	0.00459143	-1.03478e-05	0.532288	-0.225371	1.65692e-05	-0.624517	-5.08407e-06	-3.40599e-05	2.25259e-05	75.4093	-41	0.455713	75.4093	-41	0.453308
Patinoa	NA	NA	NA	NA	NA	NA	0.000104496	0.000102231	0.000106772	NA	0	0.445	50.5219	0	0.445
Paullinia	NA	NA	NA	NA	NA	NA	-0.000198428	-0.000198428	-0.000198428	NA	NA	NA	31.7128	-258	0.711329
Pausandra	0.00616403	0.000150767	0.0483811	2.44591	7.6376e-05	1.97401	0.000166571	4.00733e-05	0.000347284	17.6425	-112	0.59	17.6425	-112	0.59
Paypayrola	0.00195602	1.48575e-05	0.47933	0.759574	2.10035e-05	0.707381	1.25334e-05	-1.82393e-05	5.10747e-05	22.85	-21	0.625636	22.85	-21	0.606
Peltogyne	0.00465145	1.69104e-05	0.414624	0.363551	2.0729e-05	0.815783	6.9069e-06	-2.26226e-05	3.94031e-05	50.5225	-294	0.796045	50.5225	-294	0.783556
Pentaclethra	0.162085	-0.000377767	0.187068	-0.233067	0.000286339	-1.3193	-0.000132764	-0.00033084	2.05097e-06	34.595	NA	0.603	34.595	-180	0.603
Pentagonia	0.00644555	1.94259e-05	0.631775	0.301385	4.05357e-05	0.47923	3.85215e-05	-4.27255e-05	0.000117901	28.175	-70	0.628	28.175	-70	0.628
Pentaplaris	NA	NA	NA	NA	NA	NA	0.000126085	0.000102231	0.000149949	NA	-179	0.445	50.5219	-179	0.445
Peperomia	NA	NA	NA	NA	NA	NA	-1.82033e-05	-1.82033e-05	-1.82033e-05	NA	NA	0.33	37.9967	-191	0.33
Pera	0.00254607	-2.37263e-05	0.0931823	-0.931877	1.41325e-05	-1.67884	-1.71337e-05	-3.79044e-05	2.35366e-07	55.315	-224	0.657536	55.315	-224	0.6505
Perebea	0.00614526	-2.31852e-05	0.166469	-0.377285	1.67567e-05	-1.38364	-2.1694e-05	-5.2473e-05	5.13785e-06	33.945	-91	0.515435	33.945	-91	0.514778
Peridiscus	NA	NA	NA	NA	NA	NA	8.50396e-06	-3.00716e-05	3.13221e-05	NA	NA	0.73	41.5291	-120.417	0.73
Persea	0.00288822	-7.48483e-05	3.33573e-05	-2.5915	1.8039e-05	-4.14925	-8.28983e-05	-0.000128463	-3.65805e-05	NA	-180	0.504	41.9669	-180	0.504
Phragmotheca	0.0037149	-3.25442e-05	0.196476	-0.876044	2.51957e-05	-1.29166	-3.54653e-05	-8.8538e-05	3.74199e-06	NA	0	0.445	50.5219	0	0.445
Phyllanthus	NA	NA	NA	NA	NA	NA	6.86693e-06	1.40907e-06	1.3004e-05	NA	-282	0.587	50.77	-282	0.587
Physocalymma	NA	NA	NA	NA	NA	NA	-0.000235187	-0.00046733	-3.91388e-05	39.94	-309	0.705	39.94	-309	0.705
Phytelephas	0.000778893	3.97843e-05	0.248023	5.1078	3.44404e-05	1.15516	3.95026e-05	-1.59006e-05	0.000105363	NA	-177	0.393	25.6685	-177	0.393
Picramnia	0.00209921	-5.45713e-06	0.839076	-0.259962	2.68725e-05	-0.203075	-1.3738e-05	-5.99943e-05	2.42257e-05	NA	-105	0.586	40.7725	-105	0.592875
Piper	0.000887082	2.46405e-05	0.492464	2.7777	3.58984e-05	0.686395	1.96097e-05	-4.3871e-05	8.8285e-05	NA	-197	0.33	40.8922	-197	0.33
Piptadenia	0.00557988	-6.46958e-05	0.00470427	-1.15945	2.28881e-05	-2.82662	-4.93574e-05	-9.39009e-05	-9.91223e-06	45.3375	-501	0.749019	45.3375	-501	0.7734
Pithecellobium	0.00569793	-4.97377e-06	0.765371	-0.0872908	1.66661e-05	-0.298436	-1.80763e-06	-3.41166e-05	2.59374e-05	NA	-302	0.512	52.1045	-302	0.512
Planchonella	NA	NA	NA	NA	NA	NA	-1.19442e-05	-1.19442e-05	-1.19442e-05	NA	NA	0.751	47.9345	-143	0.751
Platonia	0.00289503	3.67585e-05	0.0210172	1.26971	1.59288e-05	2.30767	3.81004e-05	6.41663e-06	6.03414e-05	67.7	NA	NA	67.7	-92	0.655308
Platymiscium	0.00260378	-2.57381e-05	0.0970199	-0.98849	1.55098e-05	-1.65948	-2.21931e-05	-4.60623e-05	-2.92594e-06	NA	-287	0.763506	52.1045	-287	0.775833
Platypodium	0.00230496	1.76047e-05	0.538964	0.763774	2.86544e-05	0.61438	1.28484e-05	-2.26503e-05	6.24137e-05	NA	-424	0.75	52.1045	-424	0.75
Pleuranthodendron	0.00266889	3.0163e-05	0.533341	1.13017	4.84223e-05	0.622915	2.89619e-05	-6.18954e-05	0.000122034	50.5	-140	0.68	50.5	-140	0.68
Pleurothyrium	0.0036211	-6.91036e-06	0.734715	-0.190836	2.03929e-05	-0.338861	-7.93066e-06	-4.38228e-05	3.11127e-05	27.065	-67	0.47	27.065	-67	0.47
Plinia	0.00203001	-1.50823e-05	0.546248	-0.742968	2.49959e-05	-0.603392	-1.62532e-05	-5.65146e-05	7.21774e-06	NA	-16	0.765	25.0764	-16	0.765
Plukenetia	NA	NA	NA	NA	NA	NA	-4.65527e-05	-4.65527e-05	-4.65527e-05	NA	NA	0.577	40.1206	-136	0.577
Poecilanthe	NA	NA	NA	NA	NA	NA	8.44251e-05	8.44251e-05	8.44251e-05	NA	NA	0.62	52.1045	-180	0.62
Poeppigia	0.00515835	-5.59564e-05	0.715117	-1.08477	0.000153308	-0.364993	-5.76998e-05	-0.000207707	0.000248594	NA	-427	0.735	52.1045	-427	0.735
Pogonophora	0.00323438	-3.20054e-05	0.524373	-0.989539	5.0274e-05	-0.63662	-1.17803e-05	-8.07877e-05	3.13378e-05	26.49	NA	0.833	26.49	-136	0.833
Poraqueiba	0.00758626	-3.28503e-05	0.359437	-0.433024	3.58456e-05	-0.916439	-1.68469e-05	-6.93888e-05	1.91762e-05	32.4125	-39	0.743105	32.4125	-39	0.766
Porcelia	0.00168629	2.88322e-05	0.678833	1.7098	6.96335e-05	0.414056	6.30289e-06	-6.43765e-05	0.000120371	NA	-98	0.445	29.4442	-98	0.4675
Posoqueria	0.00316364	2.42704e-05	0.51709	0.767165	3.74636e-05	0.647838	9.29194e-06	-3.89741e-05	7.87655e-05	26.5	-151	0.539067	26.5	-151	0.5265
Poulsenia	0.0236228	0.000101363	0.177064	0.429091	7.50921e-05	1.34985	6.73592e-05	-4.11414e-05	0.000205825	74.85	-104	0.35	74.85	-104	0.35
Poupartia	NA	NA	NA	NA	NA	NA	2.75065e-06	2.75065e-06	2.75065e-06	NA	NA	0.45	52.8103	-274	0.45
Pourouma	0.0161858	7.4626e-05	0.265897	0.461057	6.70759e-05	1.11256	8.6787e-05	-2.78449e-05	0.000222815	41.8432	-147	0.390791	41.8432	-147	0.385741
Pouteria	0.045166	2.60385e-05	0.445903	0.0576507	3.41595e-05	0.762263	2.14935e-05	-3.97646e-05	8.30163e-05	47.3241	-158	0.783454	47.3241	-158	0.76597
Pradosia	0.00596955	1.13112e-05	0.62526	0.189482	2.31593e-05	0.488409	1.07832e-05	-2.39207e-05	3.98638e-05	61.7933	-445	0.698879	61.7933	-445	0.728273
Preslianthus	0.00378097	-5.56363e-06	0.752587	-0.147148	1.76494e-05	-0.31523	-5.74041e-06	-4.30663e-05	2.56203e-05	NA	-145	0.677312	32.965	-145	0.6305
Prockia	NA	NA	NA	NA	NA	NA	-1.66506e-05	-1.66506e-05	-1.66506e-05	NA	NA	0.58	29.1847	-205	0.58
Protium	0.0418244	-9.69578e-05	0.0136238	-0.231821	3.93014e-05	-2.46703	-6.0308e-05	-0.000138953	1.81519e-05	30.154	-136	0.556295	30.154	-136	0.568036
Prunus	0.00395622	-5.99793e-05	0.295803	-1.51608	5.73704e-05	-1.04548	-3.66428e-05	-0.000127908	2.3004e-05	NA	-159	0.836442	42.1771	-159	0.798
Pseudima	0.00123118	-1.73347e-06	0.320922	-0.140798	1.74646e-06	-0.992566	-1.95203e-06	-3.56319e-06	7.51174e-07	NA	-135	0.8	31.7128	-135	0.8
Pseudobombax	0.00132798	0.000139808	0.215092	10.5279	0.000112777	1.23968	0.000121667	-1.61927e-05	0.000336876	48.175	-329	0.254968	48.175	-329	0.273
Pseudolmedia	0.0221281	4.69251e-05	0.264323	0.212061	4.20388e-05	1.11623	4.59527e-05	-2.89064e-05	0.000134066	41.1863	-247	0.630154	41.1863	-247	0.644857
Pseudomalmea	0.00522285	-4.07408e-06	0.902497	-0.0780049	3.32558e-05	-0.122507	-8.59449e-06	-6.36521e-05	5.71109e-05	36.34	-111	0.664507	36.34	-111	0.599
Pseudopiptadenia	0.00221486	1.57822e-05	0.189507	0.712559	1.20287e-05	1.31204	1.22873e-05	-7.18748e-06	3.21651e-05	88.915	-22	0.667341	88.915	-22	0.6918
Pseudosenefeldera	NA	NA	NA	NA	NA	NA	8.26951e-05	8.26951e-05	8.26951e-05	29.06	NA	0.577	29.06	-136	0.577
Pseudoxandra	0.00448988	-4.29771e-05	0.303134	-0.9572	4.17361e-05	-1.02974	-4.64641e-06	-6.11047e-05	4.31978e-05	24.73	-17	0.37	24.73	-17	0.37
Psidium	0.0086748	3.62507e-05	0.184998	0.417886	2.73482e-05	1.32552	4.24176e-06	-4.84626e-05	6.40537e-05	27.8525	-436	0.721725	27.8525	-436	0.7198
Psychotria	0.00117614	3.15054e-05	0.603871	2.67872	6.07225e-05	0.518842	1.97363e-05	-6.76316e-05	9.97344e-05	NA	-170	0.564413	36.3532	-170	0.570222
Pterandra	0.00150566	-2.70446e-05	0.0705609	-1.79619	1.49559e-05	-1.80829	-1.98636e-05	-4.72978e-05	-1.52867e-06	NA	NA	0.679	35.0583	-120	0.679
Pterocarpus	0.00385443	1.85599e-05	0.401631	0.481522	2.21291e-05	0.838712	1.22154e-05	-2.28859e-05	4.74943e-05	65.0817	-180	0.464051	65.0817	-180	0.474875
Pterygota	0.00283559	2.72944e-05	0.35793	0.962565	2.96899e-05	0.919317	2.00113e-05	-4.82222e-06	7.51076e-05	94.375	-135	0.56	94.375	-135	0.56
Ptychopetalum	0.00224736	-2.56786e-05	0.612612	-1.14261	5.07133e-05	-0.506349	-8.04497e-06	-6.67614e-05	4.09117e-05	24.65	NA	0.663	24.65	-124	0.663
Qualea	0.00499417	6.36294e-05	0.0716094	1.27407	3.53184e-05	1.80159	5.45676e-05	8.1696e-06	0.000110233	64.301	-213	0.63457	64.301	-213	0.631667
Quararibea	0.0157162	2.05308e-05	0.640548	0.130635	4.39694e-05	0.466933	2.31914e-05	-5.69504e-05	0.000105376	22.3	-163	0.483981	22.3	-163	0.5051
Quiina	0.00269839	-7.25507e-06	0.5837	-0.268867	1.32395e-05	-0.547988	-7.56418e-06	-3.0682e-05	1.61277e-05	22.5938	-157	0.841408	22.5938	-157	0.854538
Randia	0.00309848	-4.20587e-05	0.36475	-1.3574	4.64044e-05	-0.906351	-2.80026e-05	-0.000110965	3.55602e-05	NA	-264	0.715714	36.3532	-264	0.72
Rauvolfia	0.00128548	1.95655e-05	0.271758	1.52204	1.78026e-05	1.09902	1.40593e-05	-9.81727e-06	4.27061e-05	NA	-131	0.484714	49.3903	-131	0.505667
Recordoxylon	NA	NA	NA	NA	NA	NA	2.01138e-05	2.01138e-05	2.01138e-05	NA	NA	NA	52.1045	-180	0.656956
Remijia	0.00180767	-1.22781e-05	0.752349	-0.679224	3.8911e-05	-0.315544	-8.12584e-07	-7.39376e-05	5.62861e-05	NA	-15	0.56	36.3532	-15	0.56
Retiniphyllum	0.00150248	5.19422e-07	0.785031	0.034571	1.90426e-06	0.272769	6.06702e-07	-2.04621e-06	3.66095e-06	NA	NA	0.628	36.3532	-175	0.628
Rhabdodendron	0.00140486	6.26629e-06	0.415509	0.446042	7.6959e-06	0.814237	1.03905e-05	1.3201e-07	1.92496e-05	17.4	NA	0.8	17.4	-117.361	0.8
Rhamnidium	0.00127354	-3.59592e-06	0.879698	-0.282356	2.37587e-05	-0.151352	-2.5933e-06	-4.12899e-05	3.46084e-05	33.82	-391	0.92	33.82	-391	0.92
Rheedia	0.00318554	-2.99407e-05	0.373578	-0.939894	3.36491e-05	-0.889792	-3.01656e-05	-9.75299e-05	1.62159e-05	NA	-66	0.669	32.5667	-66	0.669
Rhigospira	NA	NA	NA	NA	NA	NA	6.33348e-06	2.50605e-06	1.06246e-05	NA	0	0.594	49.3903	0	0.594
Rhodostemonodaphne	0.00329129	-1.17673e-05	0.648712	-0.357529	2.58309e-05	-0.455553	-7.77729e-06	-5.52105e-05	3.13725e-05	37.095	-38	0.3931	37.095	-38	0.394375
Richeria	0.00355364	-5.1359e-06	0.881479	-0.144525	3.44472e-05	-0.149095	-2.09991e-05	-7.25799e-05	3.66921e-05	49.26	-30	0.577	49.26	-30	0.577
Rinorea	0.0266885	-2.64218e-05	0.597976	-0.0990006	5.01064e-05	-0.527313	-2.46826e-05	-0.000114816	6.16948e-05	21.0325	-67	0.696674	21.0325	-67	0.677312
Rinoreocarpus	0.00929326	0.000173306	0.271199	1.86486	0.000157508	1.1003	0.00016712	-7.6383e-05	0.000484743	20.8	-236	0.665	20.8	-236	0.665
Rollinia	0.00455478	-5.5593e-05	0.371506	-1.22054	6.22085e-05	-0.893656	-3.36715e-05	-0.000140419	4.00868e-05	42.395	-121	0.326801	42.395	-121	0.354364
Roucheria	0.00569075	-4.04979e-05	0.0975899	-0.711644	2.44456e-05	-1.65665	-3.10979e-05	-7.79157e-05	1.00132e-05	29.48	-127	0.811708	29.48	-127	0.825
Roupala	0.00205129	-4.50143e-05	0.0176876	-2.19444	1.89766e-05	-2.37209	-4.22843e-05	-8.06451e-05	-1.35023e-05	69.465	-228	0.791525	69.465	-228	0.7985
Ruagea	0.0141365	-0.000397319	0.163283	-2.81059	0.000284998	-1.39411	-0.000420569	-0.000948156	7.35872e-06	NA	-112	0.47	39.3038	-112	0.47
Rudgea	0.00194147	3.05898e-06	0.920844	0.15756	3.07837e-05	0.0993703	-3.73919e-06	-4.07706e-05	3.8852e-05	NA	-17	0.628	36.3532	-17	0.628
Ruizodendron	0.00319673	3.57701e-05	0.32081	1.11896	3.60297e-05	0.992794	4.73206e-05	-2.05463e-05	0.000121657	30.84	-125	0.589	30.84	-125	0.589
Ruizterania	0.00180104	3.87687e-05	0.0381969	2.15257	1.87041e-05	2.07274	2.93081e-05	8.70378e-07	6.18355e-05	64.52	-13	0.607848	64.52	-13	0.621286
Ruprechtia	NA	NA	NA	NA	NA	NA	2.33468e-05	-1.07324e-06	4.31595e-05	NA	-510	0.625714	30.7963	-510	0.6025
Ruptiliocarpon	0.00394597	-4.79431e-05	0.203239	-1.21499	3.76799e-05	-1.27238	-3.49215e-05	-0.00010426	3.62358e-06	NA	-7	0.578571	40.8435	-7	0.57675
Rustia	NA	NA	NA	NA	NA	NA	1.97874e-05	-2.19221e-06	4.11188e-05	NA	NA	0.628	36.3532	-175	0.628
Ryania	0.0021258	2.10516e-05	0.316639	0.990292	2.10224e-05	1.00139	1.35826e-05	-2.35342e-06	5.20252e-05	NA	-131	0.609	29.1847	-131	0.609
Sacoglottis	0.00442019	-3.2222e-05	0.0458786	-0.728974	1.61392e-05	-1.99651	-3.60825e-05	-6.46979e-05	-9.80217e-06	47.4012	-267	0.795369	47.4012	-267	0.7832
Sagotia	0.0136904	-0.000125803	0.0968505	-0.918914	7.57705e-05	-1.66032	-0.000115412	-0.000254909	-1.18181e-06	27.4125	-81	0.58	27.4125	-81	0.58
Salacia	0.000933098	1.76698e-05	0.497517	1.89367	2.60462e-05	0.678402	1.1487e-05	-3.04498e-05	6.09085e-05	19.125	NA	0.702079	19.125	-194	0.7023
Samanea	NA	NA	NA	NA	NA	NA	4.28082e-06	4.28082e-06	4.28082e-06	37.28	-551	0.676429	37.28	-551	0.627667
Sambucus	NA	NA	NA	NA	NA	NA	-5.50494e-05	-0.000108108	-1.31565e-06	NA	NA	0.45	42.5783	-147.535	0.45
Samyda	NA	NA	NA	NA	NA	NA	1.3004e-05	1.3004e-05	1.3004e-05	NA	NA	0.616	39.3038	-134	0.616
Sandwithia	0.00576676	-2.14847e-05	0.229718	-0.372562	1.78878e-05	-1.20109	-8.09663e-06	-5.00863e-05	1.48104e-05	29.43	-3	0.74	29.43	-3	0.74
Sapindus	NA	NA	NA	NA	NA	NA	0.000882898	0.000882898	0.000882898	38.64	-507	0.737538	38.64	-507	0.7075
Sapium	0.00517756	-2.79306e-06	0.942318	-0.0539454	3.8601e-05	-0.0723572	-6.70078e-06	-6.38305e-05	5.83223e-05	59.5375	-226	0.414033	59.5375	-226	0.42
Sarcaulus	0.0023033	2.53204e-05	0.017997	1.09931	1.07032e-05	2.36568	2.28554e-05	3.59254e-06	4.34503e-05	43.75	-74	0.615	43.75	-74	0.615
Scheelea	NA	NA	NA	NA	NA	NA	-1.07121e-05	-2.18111e-05	1.06793e-06	NA	-151	0.393	25.6685	-151	0.393
Schefflera	0.00237884	3.6316e-07	0.981246	0.0152663	1.54494e-05	0.0235065	2.82138e-06	-2.23008e-05	2.71197e-05	55.0975	-173	0.500833	55.0975	-173	0.481
Schizocalyx	-0.00125963	0.000131808	0.000860063	10.464	3.955e-05	3.3327	0.000171254	0.000114328	0.000243697	NA	-65	0.628	36.3532	-65	0.628
Schizolobium	0.00397972	-0.000100522	0.0429568	-2.52587	4.9662e-05	-2.02413	-8.82769e-05	-0.000181376	-1.79277e-05	NA	-291	0.4875	52.1045	-291	0.469
Schlegelia	NA	NA	NA	NA	NA	NA	2.83641e-05	2.83641e-05	2.83641e-05	NA	NA	0.572	43.4245	-133.612	0.572
Schoenobiblus	0.00216813	-1.91874e-05	0.576136	-0.884972	3.43221e-05	-0.559038	-2.54563e-05	-8.58549e-05	2.12802e-05	NA	-57	0.581833	39.7775	-57	0.581833
Sclerolobium	0.00806606	-6.54494e-05	0.418561	-0.811417	8.09095e-05	-0.808921	-3.48207e-05	-0.000183087	7.40808e-05	51.84	-221	0.533555	51.84	-221	0.5485
Scleronema	0.0122048	1.12721e-05	0.742922	0.0923576	3.43675e-05	0.327986	8.89827e-06	-4.46565e-05	6.74817e-05	63.48	-2	0.621038	63.48	-2	0.609
Securidaca	0.00147344	-2.21058e-05	0.197374	-1.50028	1.71486e-05	-1.28907	-1.68113e-05	-4.56082e-05	-7.14417e-07	NA	NA	0.697125	41.5628	-118.714	0.697
Senecio	NA	NA	NA	NA	NA	NA	-9.19231e-05	-9.19231e-05	-9.19231e-05	NA	NA	0.505	39.0971	-301	0.505
Senefeldera	0.00735717	9.66827e-05	0.283152	1.31413	9.00827e-05	1.07327	7.1908e-05	-7.14078e-05	0.000241619	34.52	-109	0.75	34.52	-109	0.78
Senegalia	0.0320422	-0.000895189	0.231465	-2.79378	0.000748115	-1.19659	-0.000746543	-0.0022197	-4.31923e-05	61.725	-321	0.641215	61.725	-321	0.675667
Senna	0.0044719	-3.26388e-05	0.739834	-0.729864	9.82882e-05	-0.332073	-1.1039e-05	-0.000188415	0.000110333	35.725	-180	0.664936	35.725	-180	0.663667
Sextonia	0.00279145	1.8801e-06	0.848547	0.0673522	9.84483e-06	0.190973	-3.77732e-07	-1.77327e-05	1.50627e-05	101.1	-11	0.552	101.1	-11	0.552
Simaba	0.00288864	1.49977e-06	0.901627	0.0519196	1.21334e-05	0.123607	1.88216e-06	-1.82534e-05	2.23327e-05	45.9733	-57	0.418481	45.9733	-57	0.432111
Simarouba	0.00312574	-3.5197e-05	0.0851199	-1.12604	2.04429e-05	-1.72172	-2.6178e-05	-6.23212e-05	6.07416e-06	69.38	-206	0.39133	69.38	-206	0.43775
Simira	0.00271115	2.91955e-05	0.162353	1.07687	2.08957e-05	1.3972	2.53398e-05	-4.38012e-06	6.6727e-05	30.9	-370	0.731763	30.9	-370	0.7024
Siparuna	0.00686453	-8.48123e-06	0.661162	-0.123551	1.93499e-05	-0.438309	-5.11699e-06	-3.98133e-05	2.90178e-05	26.6367	-170	0.65138	26.6367	-170	0.663333
Sloanea	0.00815532	2.79064e-05	0.200881	0.342186	2.18181e-05	1.27905	2.29218e-05	-1.05033e-05	6.07877e-05	39.8625	-154	0.771498	39.8625	-154	0.777242
Socratea	0.0133416	2.3647e-05	0.580055	0.177243	4.27377e-05	0.553305	1.05747e-05	-6.45605e-05	8.44771e-05	17.455	-193	0.230545	17.455	-193	0.23925
Solanum	0.00121777	-1.76127e-05	0.73759	-1.4463	5.25679e-05	-0.335046	-3.47011e-05	-0.000125535	5.4079e-05	NA	-73	0.29475	106.2	-73	0.3095
Sorocea	0.00592786	4.05461e-05	0.025885	0.683992	1.8199e-05	2.22793	3.73821e-05	6.54154e-06	7.1601e-05	29.636	-120	0.582712	29.636	-120	0.5797
Spachea	NA	NA	NA	NA	NA	NA	-1.72044e-06	-1.72044e-06	-1.72044e-06	NA	NA	0.595	35.0583	-120	0.595
Sparattosperma	NA	NA	NA	NA	NA	NA	-4.60518e-05	-4.60518e-05	-4.60518e-05	NA	-296	0.569	46.7563	-296	0.569
Spathelia	-0.000384381	0.000143905	0.362571	37.4381	0.000158054	0.910478	8.33959e-05	-4.64749e-05	0.000332565	NA	NA	0.784	34.9086	-296	0.784
Sphinctanthus	NA	NA	NA	NA	NA	NA	-0.000223165	-0.000223165	-0.000223165	NA	NA	0.628	36.3532	-175	0.628
Spondias	0.00884109	-2.04368e-05	0.447689	-0.231157	2.69162e-05	-0.759274	-1.65346e-05	-6.47085e-05	2.73736e-05	84.9	-281	0.391542	84.9	-281	0.396
Stachyarrhena	0.00575166	-1.88901e-05	0.518503	-0.328429	2.92573e-05	-0.645654	-1.89776e-05	-6.41395e-05	2.45417e-05	18.74	-3	0.82	18.74	-3	0.82
Stachyococcus	NA	NA	NA	NA	NA	NA	1.60901e-06	1.60901e-06	1.60901e-06	NA	NA	0.628	36.3532	-175	0.628
Stemmadenia	NA	NA	NA	NA	NA	NA	-4.36248e-05	-4.36248e-05	-4.36248e-05	NA	-240	0.5	49.3903	-240	0.5
Stenostomum	0.00814258	9.29825e-05	0.0961605	1.14193	5.5887e-05	1.66376	9.57202e-05	4.82621e-06	0.000198483	40.06	-251	0.87	40.06	-251	0.87
Stephanopodium	NA	NA	NA	NA	NA	NA	2.83641e-05	2.83641e-05	2.83641e-05	NA	0	0.64	42.425	0	0.64
Sterculia	0.0065852	2.50854e-05	0.0931179	0.380936	1.49391e-05	1.67918	1.91791e-05	-6.20064e-06	4.57567e-05	49.3783	-76	0.48089	49.3783	-76	0.491045
Sterigmapetalum	0.00075279	4.52702e-05	0.104474	6.01366	2.78836e-05	1.62354	7.81777e-06	-7.45641e-06	3.23933e-05	49.975	-24	0.77	49.975	-24	0.77
Strychnos	0.00184622	-3.36516e-05	0.636946	-1.82273	7.12998e-05	-0.471974	-6.15521e-05	-0.000244574	8.7133e-05	NA	-129	0.54	42.4731	-129	0.54
Stryphnodendron	0.00329717	-4.01373e-05	0.0208394	-1.21733	1.73688e-05	-2.31088	-2.78435e-05	-5.90802e-05	-1.73124e-06	59.8912	-100	0.581394	59.8912	-100	0.569429
Styloceras	NA	NA	NA	NA	NA	NA	-4.95887e-05	-4.95887e-05	-4.95887e-05	NA	NA	0.49	40.3487	-135.172	0.49
Stylogyne	0.000428758	6.10976e-05	0.33868	14.2499	6.38578e-05	0.956777	2.80072e-05	-5.63501e-05	0.000157157	NA	-140	0.511889	15.92	-140	0.500333
Styrax	0.00243427	-8.04026e-05	0.0355456	-3.30295	3.82489e-05	-2.10209	-8.1804e-05	-0.000144278	-2.98052e-05	18.71	-441	0.34	18.71	-441	0.34
Swartzia	0.0183264	-1.98134e-05	0.438953	-0.108114	2.56e-05	-0.773962	-2.16208e-05	-8.80444e-05	3.2484e-05	41.984	-94	0.849617	41.984	-94	0.83465
Swietenia	NA	NA	NA	NA	NA	NA	5.50589e-06	9.19864e-07	1.14197e-05	132.92	-285	0.511	132.92	-285	0.511
Syagrus	NA	NA	NA	NA	NA	NA	0.000124297	0.000124297	0.000124297	23.6	-422	0.393	23.6	-422	0.393
Symphonia	0.00313445	4.91384e-05	0.0286281	1.56769	2.24523e-05	2.18857	3.88816e-05	3.8968e-06	8.12042e-05	48.375	-99	0.607903	48.375	-99	0.599667
Symplocos	0.000989569	4.81024e-05	0.234341	4.86095	4.04477e-05	1.18925	3.44813e-05	1.33215e-07	0.000130126	NA	NA	0.8	44.8449	-125.746	0.8
Tabebuia	0.00187651	3.95055e-05	0.067664	2.10526	2.16204e-05	1.82724	2.52737e-05	-1.1829e-06	6.09539e-05	48.265	-372	0.862876	48.265	-372	0.840462
Tabernaemontana	0.00288431	-2.61697e-05	0.233059	-0.907311	2.19449e-05	-1.19252	-2.32648e-05	-6.19541e-05	1.16576e-05	38.88	-209	0.466137	38.88	-209	0.487167
Tachigali	0.0134044	-7.34796e-05	0.085711	-0.548174	4.27587e-05	-1.71847	-5.77062e-05	-0.000129921	7.13107e-06	60.5741	-180	0.566232	60.5741	-180	0.568436
Talisia	0.00445394	2.04558e-06	0.889551	0.0459273	1.47299e-05	0.138872	1.64921e-06	-2.3267e-05	2.70592e-05	31.6471	-290	0.834766	31.6471	-290	0.836107
Tapirira	0.00332596	2.62928e-05	0.278523	0.790531	2.42633e-05	1.08364	1.68369e-05	-1.33241e-05	5.22485e-05	46.73	-129	0.412826	46.73	-129	0.4165
Tapura	0.00420489	3.24667e-05	0.0251196	0.772117	1.44969e-05	2.23956	2.51894e-05	1.785e-06	5.02679e-05	42.425	-105	0.631549	42.425	-105	0.631111
Taralea	0.00291995	1.23877e-05	0.833058	0.424243	5.87706e-05	0.210781	2.38424e-05	-8.66379e-05	0.000125715	66.58	0	0.895	66.58	0	0.893
Terminalia	0.00377536	-1.73923e-05	0.255706	-0.46068	1.53021e-05	-1.1366	-1.6792e-05	-4.4623e-05	9.40942e-06	89.4017	-332	0.704881	89.4017	-332	0.704429
Ternstroemia	NA	NA	NA	NA	NA	NA	-0.000122313	-0.000245963	1.36884e-05	NA	NA	0.69	41.5309	-119.237	0.69
Tessmannianthus	0.00167368	9.42906e-05	0.00263165	5.63373	3.13489e-05	3.00778	9.1264e-05	5.586e-05	0.000143793	NA	0	0.633	27.7273	0	0.633
Tetragastris	0.00946517	1.42392e-05	0.524791	0.150438	2.23894e-05	0.635978	1.21543e-05	-2.43654e-05	5.23231e-05	51.9817	-239	0.710108	51.9817	-239	0.709
Tetrameranthus	0.00236015	-2.99776e-05	0.0532782	-1.27016	1.55111e-05	-1.93266	-2.24617e-05	-5.50522e-05	6.0832e-06	NA	-39	0.589	29.4442	-39	0.589
Tetrastylidium	0.00385428	-7.88845e-06	0.830664	-0.204667	3.68878e-05	-0.21385	1.54912e-05	-5.07499e-05	8.90597e-05	30	0	0.722091	30	0	0.741667
Tetrathylacium	0.013092	0.000103777	0.0680299	0.792671	5.68698e-05	1.82481	0.000100245	8.09333e-06	0.000207485	18.76	-22	0.62	18.76	-22	0.62
Tetrorchidium	0.00685514	-0.000182915	0.10445	-2.66829	0.000112656	-1.62365	-0.000174762	-0.000432159	-6.5821e-05	NA	-121	0.47	40.1206	-121	0.47
Theobroma	0.00973799	3.06214e-05	0.169798	0.314453	2.23049e-05	1.37285	3.064e-05	-8.9994e-06	7.26798e-05	22.34	-101	0.527293	22.34	-101	0.521083
Thyrsodium	0.00274843	-1.81727e-05	0.217028	-0.661203	1.47211e-05	-1.23447	-1.87249e-06	-3.4398e-05	2.81778e-05	40.3183	-202	0.585265	40.3183	-202	0.595
Tococa	0.00316952	-5.16016e-05	0.0325669	-1.62806	2.41424e-05	-2.13738	-5.52598e-05	-8.62722e-05	-2.08203e-05	32.24	NA	0.633	32.24	-156	0.633
Tocoyena	NA	NA	NA	NA	NA	NA	-1.72044e-06	-1.72044e-06	-1.72044e-06	NA	-168	0.62	36.3532	-168	0.62
Tontelea	0.00106349	6.02646e-06	0.737064	0.566666	1.79496e-05	0.335744	7.59846e-06	-1.24934e-05	3.77496e-05	NA	NA	0.702	27.151	-194	0.702
Toulicia	0.00263775	-1.26749e-05	0.516956	-0.480518	1.95586e-05	-0.648045	-9.02941e-06	-4.23267e-05	1.45272e-05	27.72	-55	0.605842	27.72	-55	0.6075
Touroulia	0.00225649	-2.4664e-05	0.343178	-1.09303	2.60195e-05	-0.947905	-1.7553e-05	-5.89984e-05	1.29275e-05	20.68	NA	0.76	20.68	-117	0.76
Tovomita	0.00437341	2.93083e-05	0.086587	0.670147	1.71025e-05	1.71368	2.27399e-05	-3.63751e-07	5.22292e-05	21.4283	-99	0.696792	21.4283	-99	0.691786
Trattinnickia	0.00289376	-4.19419e-06	0.809599	-0.144939	1.74074e-05	-0.240943	-2.69001e-06	-3.10559e-05	2.34936e-05	62.406	-99	0.49703	62.406	-99	0.4883
Trema	0.000320425	3.2994e-05	0.153808	10.2969	2.3134e-05	1.42621	2.85464e-05	-3.00841e-05	8.45259e-05	37.6	-242	0.31693	37.6	-242	0.309667
Trichilia	0.011292	-1.65967e-05	0.603236	-0.146978	3.1932e-05	-0.519753	-1.22254e-05	-6.85593e-05	4.38276e-05	30.0009	-161	0.644018	30.0009	-161	0.64025
Trichospermum	NA	NA	NA	NA	NA	NA	-0.00105853	-0.00105853	-0.00105853	NA	-238	0.27	50.5219	-238	0.27
Trigynaea	0.00205939	4.82496e-05	0.253523	2.3429	4.22562e-05	1.14183	3.89591e-05	-2.91658e-05	0.000114802	16.06	-66	0.589	16.06	-66	0.589
Triplaris	0.00440718	6.38234e-05	0.3125	1.44817	6.31921e-05	1.00999	0.000105096	-2.44971e-05	0.000262197	22.725	-184	0.501087	22.725	-184	0.506556
Trophis	NA	NA	NA	NA	NA	NA	3.92566e-05	3.70001e-05	4.11188e-05	NA	-268	0.632333	53.4976	-268	0.619
Trymatococcus	0.00264459	8.10163e-06	0.657895	0.306347	1.82955e-05	0.442822	1.21354e-05	-1.29158e-05	3.72611e-05	24.47	-4	0.652434	24.47	-4	0.635
Turpinia	0.0025579	1.69617e-05	0.495729	0.663109	2.48988e-05	0.681225	2.39251e-05	-2.34651e-05	7.37824e-05	28.08	-204	0.335	28.08	-204	0.335
Unonopsis	0.00573308	2.51685e-05	0.159912	0.439005	1.79088e-05	1.40537	2.41859e-05	-8.37124e-06	5.77344e-05	24.3608	-120	0.523032	24.3608	-120	0.585267
Urera	0.00421851	-6.20524e-05	0.500077	-1.47096	9.20156e-05	-0.674368	-4.27642e-05	-0.000205309	8.01689e-05	25.8	-463	0.352411	25.8	-463	0.3935
Uribea	NA	NA	NA	NA	NA	NA	-0.000189631	-0.000189631	-0.000189631	NA	NA	0.713	52.1045	-180	0.713
Vantanea	0.00445844	-1.48965e-05	0.332556	-0.33412	1.53734e-05	-0.968978	-8.98871e-06	-3.22499e-05	1.35266e-05	51.535	-19	0.835615	51.535	-19	0.857
Varronia	NA	NA	NA	NA	NA	NA	7.35872e-06	7.35872e-06	7.35872e-06	NA	NA	0.525	31.2413	-256	0.525
Vatairea	0.00258947	-4.16643e-06	0.766395	-0.160899	1.4024e-05	-0.297094	-4.71458e-06	-2.82025e-05	1.58281e-05	62.855	-80	0.680783	62.855	-80	0.672571
Vataireopsis	0.0015125	-1.35282e-06	0.602247	-0.0894425	2.59572e-06	-0.521173	-8.39361e-08	-3.74726e-06	3.2323e-06	NA	-217	0.618	52.1045	-217	0.61
Virola	0.0201959	7.13622e-06	0.877787	0.035335	4.64068e-05	0.153775	-9.18675e-06	-8.98918e-05	6.59286e-05	44.3146	-65	0.496253	44.3146	-65	0.486971
Vismia	0.00101329	3.56297e-05	0.171532	3.51624	2.60584e-05	1.3673	2.26527e-05	-1.46494e-05	6.77257e-05	26.1013	-111	0.468157	26.1013	-111	0.450176
Vitex	0.00214685	-3.59366e-06	0.798341	-0.167392	1.40655e-05	-0.255495	-4.87609e-06	-2.8002e-05	1.87256e-05	56.7375	-284	0.549337	56.7375	-284	0.5502
Vochysia	0.00351387	-2.61482e-05	0.0462792	-0.744143	1.31211e-05	-1.99284	-1.83046e-05	-4.20067e-05	2.98222e-06	63.5725	-194	0.45775	63.5725	-194	0.4566
Votomita	NA	NA	NA	NA	NA	NA	0.000140721	4.02276e-05	0.000238924	NA	0	0.633	27.7273	0	0.633
Vouacapoua	0.0252725	-2.10168e-05	0.728098	-0.0831611	6.04529e-05	-0.347656	-1.33362e-05	-0.00011433	8.32688e-05	70.62	NA	0.796062	70.62	-180	0.841
Vouarana	0.00189624	7.13727e-07	0.624194	0.0376391	1.45684e-06	0.489915	5.14251e-07	4.44051e-08	1.37925e-06	NA	-53	0.84	31.7128	-53	0.84
Warszewiczia	0.00527993	-3.30551e-05	0.144212	-0.626052	2.26361e-05	-1.46028	-2.99059e-05	-6.73774e-05	6.73144e-06	39.1425	-7	0.564969	39.1425	-7	0.5682
Welfia	NA	NA	NA	NA	NA	NA	-0.00363968	-0.00363968	-0.00363968	NA	-33	0.4	25.6685	-33	0.4
Wettinia	0.00561196	2.54181e-05	0.76068	0.452927	8.34506e-05	0.304588	-1.454e-05	-0.000182769	0.000164613	16.505	-30	0.393	16.505	-30	0.393
Williamodendron	NA	NA	NA	NA	NA	NA	-2.6223e-07	-2.6223e-07	-2.6223e-07	NA	NA	0.559	41.9669	-145	0.559
Wittmackanthus	NA	NA	NA	NA	NA	NA	-0.000272802	-0.000356132	-0.000187911	NA	-31	0.628	36.3532	-31	0.628
Xantolis	0.00248833	5.23282e-06	0.493921	0.210294	7.64936e-06	0.684086	5.20197e-06	-6.21267e-06	1.8069e-05	NA	NA	0.758	47.9345	-143	0.758
Xylopia	0.00395483	-2.12534e-05	0.226901	-0.537403	1.75883e-05	-1.20838	-1.69987e-05	-5.04903e-05	1.4505e-05	30.74	-237	0.631218	30.74	-237	0.604227
Xylosma	0.00186856	-4.65915e-05	0.0414668	-2.49345	2.28521e-05	-2.03883	-3.33711e-05	-8.10901e-05	-3.78871e-07	NA	-153	0.77	29.1847	-153	0.77
Zanthoxylum	0.00472647	-5.75453e-05	0.122953	-1.21751	3.73066e-05	-1.5425	-4.14183e-05	-0.000109559	2.69999e-06	45.4633	-273	0.572569	45.4633	-273	0.57325
Ziziphus	0.00183922	-7.8746e-06	0.737666	-0.42815	2.351e-05	-0.334946	-1.09582e-05	-4.52106e-05	2.33905e-05	65.45	-348	0.841824	65.45	-348	0.8495
Zollernia	NA	NA	NA	NA	NA	NA	0.000240834	0.000240834	0.000240834	NA	NA	0.99	52.1045	-180	0.99
Zuelania	NA	NA	NA	NA	NA	NA	-3.44088e-06	-3.44088e-06	-3.44088e-06	NA	-260	0.563	29.1847	-260	0.563
Zygia	0.00639815	1.25968e-05	0.473712	0.196882	1.75822e-05	0.716453	8.73292e-06	-2.27527e-05	3.98094e-05	33.147	-46	0.728923	33.147	-46	0.6976

## Sheet: Families Core Amazonia
Family	GLMM						Mean from linear trends			Traits_raw_data			Traits_analyses
	Intercept	Slope	P-value	Relative change	Standard Error	t-value	bootstrapped mean	0.025 CI	0.975 CI	PS_rawdata	WDA_rawdata	WD_rawdata	PS_analyses	WDA_analyses	WD_analyses
Acanthaceae	NA	NA	NA	NA	NA	NA	6.41663e-06	6.41663e-06	6.41663e-06	NA	-427	NA	45.0997	-427	0.650607
Achariaceae	0.00432631	-1.16308e-06	0.958826	-0.0268838	2.25286e-05	-0.0516267	4.40767e-06	-3.64811e-05	4.62005e-05	20.595	-80	0.554545	20.595	-80	0.535556
Adoxaceae	NA	NA	NA	NA	NA	NA	-5.49584e-05	-0.000108108	-1.31565e-06	NA	NA	0.45	43.5469	-157.707	0.45
Anacardiaceae	0.00803859	2.81707e-05	0.24445	0.350443	2.42029e-05	1.16394	2.71114e-05	-8.97657e-06	6.67585e-05	52.8103	-274	0.526496	52.8103	-274	0.547273
Anisophylleaceae	0.00199487	4.5133e-06	0.591852	0.226246	8.41792e-06	0.536154	-5.64435e-08	-1.29267e-05	1.43609e-05	40.685	-4	0.86	40.685	-4	0.86
Annonaceae	0.0338168	-5.76942e-05	0.282302	-0.170608	5.36609e-05	-1.07516	-1.45868e-05	-0.000107543	7.83232e-05	29.4442	-136	0.615146	29.4442	-136	0.587986
Apocynaceae	0.0155946	2.68388e-05	0.28154	0.172103	2.49231e-05	1.07687	2.20111e-05	-1.83825e-05	6.40617e-05	49.3903	-203	0.677406	49.3903	-203	0.611112
Aquifoliaceae	0.00495287	-7.20691e-06	0.608803	-0.14551	1.4082e-05	-0.511783	-2.48552e-06	-1.27686e-05	5.85173e-06	28.125	-137	0.570634	28.125	-137	0.564571
Araliaceae	0.00418447	1.20085e-06	0.958079	0.0286977	2.28453e-05	0.0525643	5.19995e-06	-3.44468e-05	4.16039e-05	40.8425	-183	0.461296	40.8425	-183	0.466389
Arecaceae	0.0763154	-0.000237267	0.0319847	-0.310904	0.000110635	-2.1446	-0.00020103	-0.000419138	1.46184e-05	25.6685	-163	0.387031	25.6685	-163	0.428797
Asteraceae	0.00111377	1.2589e-05	0.904539	1.1303	0.00010497	0.119929	8.7157e-06	-0.000100661	0.000222371	NA	-301	0.505	43.1561	-301	0.505
Bignoniaceae	0.00518048	-7.12932e-06	0.714795	-0.137619	1.95097e-05	-0.365424	-1.15844e-05	-4.9402e-05	1.95438e-05	46.7563	-242	0.537389	46.7563	-242	0.66131
Bixaceae	0.00768014	-4.55772e-05	0.451407	-0.593443	6.05218e-05	-0.753071	-3.67832e-05	-0.000182232	7.96345e-05	39.865	-261	0.332772	39.865	-261	0.311714
Boraginaceae	0.00655947	-2.83247e-05	0.0751376	-0.431813	1.59161e-05	-1.77962	-2.77068e-05	-5.63226e-05	-2.24797e-07	31.2413	-256	0.478267	31.2413	-256	0.494394
Burseraceae	0.0486946	-6.63991e-05	0.128381	-0.136358	4.36687e-05	-1.52052	-4.64696e-05	-0.000126666	3.28774e-05	35.4701	-166	0.575861	35.4701	-166	0.55787
Buxaceae	NA	NA	NA	NA	NA	NA	-4.95887e-05	-4.95887e-05	-4.95887e-05	NA	NA	0.49	42.5911	-151.747	0.49
Calophyllaceae	0.00653268	-1.23772e-05	0.523106	-0.189466	1.93828e-05	-0.638565	-5.21191e-06	-3.79008e-05	2.85895e-05	43.412	-112	0.645498	43.412	-112	0.658867
Cannabaceae	0.0106172	2.10228e-05	0.545904	0.198007	3.48113e-05	0.603909	2.00611e-05	-4.46833e-05	9.50924e-05	37.3875	-158	0.559097	37.3875	-158	0.462833
Capparaceae	0.00336007	-2.22515e-05	0.325055	-0.662231	2.26104e-05	-0.984123	-2.78307e-05	-7.21337e-05	1.56969e-05	32.965	-408	0.709797	32.965	-408	0.666895
Cardiopteridaceae	0.00432511	-8.52143e-06	0.60323	-0.197022	1.63949e-05	-0.519762	-1.05663e-05	-3.53264e-05	1.23985e-05	30.3625	-23	0.635	30.3625	-23	0.635
Caricaceae	0.0026863	3.24416e-05	0.241179	1.20767	2.76795e-05	1.17204	2.945e-05	-2.1447e-05	8.54435e-05	56.1425	-276	0.265	56.1425	-276	0.265
Caryocaraceae	0.00354442	-9.72851e-07	0.940873	-0.0274474	1.3116e-05	-0.0741729	-2.98945e-06	-2.20605e-05	1.65705e-05	102.438	-37	0.714357	102.438	-37	0.699353
Celastraceae	0.00302431	-6.85955e-06	0.694429	-0.226813	1.74609e-05	-0.392851	-5.42663e-06	-3.63611e-05	2.64539e-05	27.151	-194	0.716845	27.151	-194	0.715424
Chloranthaceae	NA	NA	NA	NA	NA	NA	-7.60834e-05	-0.000229901	0.000113456	NA	NA	0.45	43.1802	-152.401	0.45
Chrysobalanaceae	0.0444015	-2.02302e-05	0.561456	-0.0455619	3.48387e-05	-0.58068	-2.43576e-05	-9.44138e-05	4.21442e-05	44.1968	-133	0.826236	44.1968	-133	0.811648
Clethraceae	NA	NA	NA	NA	NA	NA	-0.000177483	-0.000262646	-0.000100646	NA	NA	0.52	43.1604	-141.51	0.52
Clusiaceae	0.0103724	2.06405e-05	0.239804	0.198994	1.75592e-05	1.17548	1.58826e-05	-1.60967e-05	5.2135e-05	32.5667	-92	0.626543	32.5667	-92	0.655308
Combretaceae	0.00445	-1.12532e-05	0.266474	-0.25288	1.01269e-05	-1.11122	-7.58297e-06	-2.65057e-05	1.12684e-05	69.0028	-319	0.682404	69.0028	-319	0.715964
Connaraceae	0.00127234	1.90277e-06	0.657238	0.149549	4.28813e-06	0.44373	6.95958e-06	-1.5965e-06	1.5016e-05	28.66	-352	0.64314	28.66	-352	0.645278
Convolvulaceae	NA	NA	NA	NA	NA	NA	-0.000213419	-0.000213419	-0.000213419	NA	NA	0.435	45.5434	-131.55	0.435
Cyatheaceae	0.00219603	-3.13443e-06	0.950295	-0.142732	5.02823e-05	-0.0623366	-5.09388e-05	-0.000174063	7.23099e-05	19.17	-78	0.555964	19.17	-78	0.547091
Dichapetalaceae	0.00416678	3.21776e-05	0.0253576	0.77224	1.43913e-05	2.23591	2.48616e-05	1.76026e-06	5.06454e-05	42.425	-95	0.631628	42.425	-95	0.632727
Dilleniaceae	-0.000314794	5.47263e-05	0.138985	17.3848	3.69877e-05	1.47958	3.85218e-05	-7.58382e-06	0.000109518	NA	-317	0.65	44.7885	-317	0.65
Ebenaceae	0.00282617	8.97624e-06	0.429058	0.317611	1.13508e-05	0.790804	5.14443e-06	-1.29813e-05	2.36138e-05	28.6942	-117	0.616595	28.6942	-117	0.61032
Elaeocarpaceae	0.00817914	2.904e-05	0.182621	0.35505	2.17899e-05	1.33273	2.39432e-05	-9.66553e-06	6.22784e-05	39.8625	-154	0.771503	39.8625	-154	0.777235
Erythroxylaceae	0.00189787	2.63964e-06	0.815262	0.139084	1.12978e-05	0.233643	1.48662e-06	-1.7059e-05	1.88873e-05	26.0575	-220	0.735974	26.0575	-220	0.73
Euphorbiaceae	0.0381589	1.42057e-05	0.749174	0.0372278	4.44304e-05	0.319729	3.3374e-05	-4.79958e-05	0.000114015	40.1206	-136	0.565402	40.1206	-136	0.550308
Euphroniaceae	NA	NA	NA	NA	NA	NA	6.724e-06	6.724e-06	6.724e-06	NA	NA	0.62	45.4044	-149.077	0.62
Fabaceae	0.14298	-0.000196171	0.139593	-0.137202	0.00013279	-1.47731	-0.000151624	-0.000394336	4.52827e-05	52.1045	-180	0.672397	52.1045	-180	0.656956
Goupiaceae	0.00519767	-9.75827e-06	0.44067	-0.187743	1.26556e-05	-0.771062	-3.6851e-06	-2.37034e-05	1.47951e-05	84.94	-101	0.727	84.94	-101	0.727
Humiriaceae	0.0088004	-5.07446e-05	0.00894685	-0.576617	1.9412e-05	-2.61408	-4.58314e-05	-7.99382e-05	-1.55536e-05	48.7344	-192	0.803747	48.7344	-192	0.795562
Hypericaceae	0.00101329	3.56297e-05	0.171532	3.51624	2.60584e-05	1.3673	2.28344e-05	-1.47085e-05	6.73352e-05	26.1013	-111	0.468157	26.1013	-111	0.450176
Icacinaceae	0.00628472	-3.58517e-05	0.390989	-0.570458	4.17937e-05	-0.857825	-1.40982e-05	-7.27517e-05	2.98962e-05	33.9462	-132	0.726984	33.9462	-132	0.708417
Ixonanthaceae	0.00117787	2.83544e-05	0.104075	2.40727	1.74444e-05	1.62541	1.70073e-05	-6.85376e-07	4.76245e-05	49.07	NA	0.73	49.07	-143.323	0.73
Lacistemataceae	0.00447653	-4.95374e-05	0.0854598	-1.1066	2.88034e-05	-1.71985	-3.38102e-05	-8.64297e-05	1.22996e-05	25.865	-138	0.507245	25.865	-138	0.511167
Lamiaceae	0.00208835	-2.53655e-06	0.850949	-0.121462	1.34989e-05	-0.187908	-3.60932e-06	-2.59639e-05	2.02786e-05	56.7375	-275	0.571458	56.7375	-275	0.596133
Lauraceae	0.045664	-9.23413e-05	0.0606838	-0.202219	4.92279e-05	-1.87579	-9.28015e-05	-0.000178642	-7.78609e-06	41.9669	-145	0.585938	41.9669	-145	0.551152
Lecythidaceae	0.092056	3.4242e-05	0.579384	0.037197	6.1777e-05	0.554284	5.35281e-05	-6.02606e-05	0.000156363	51.9858	-56	0.799047	51.9858	-56	0.752073
Lepidobotryaceae	0.00394597	-4.79431e-05	0.203239	-1.21499	3.76799e-05	-1.27238	-3.5508e-05	-0.00010426	3.62358e-06	NA	-7	0.578571	42.0534	-7	0.57675
Linaceae	0.00578101	-7.50287e-06	0.744379	-0.129785	2.30107e-05	-0.326059	1.23893e-06	-3.34925e-05	3.44761e-05	33.2275	-138	0.826796	33.2275	-138	0.841429
Loganiaceae	0.000711613	2.29719e-05	0.481233	3.22815	3.26156e-05	0.704322	2.8994e-06	-6.58059e-05	6.6346e-05	NA	-68	0.505435	42.6174	-68	0.514143
Lythraceae	0.0107739	-0.000103938	0.269317	-0.964728	9.40928e-05	-1.10464	-6.88256e-05	-0.000251714	5.23753e-05	39.94	-305	0.705	39.94	-305	0.705
Magnoliaceae	0.00341867	-8.15369e-05	0.117402	-2.38504	5.20746e-05	-1.56577	-7.35631e-05	-0.000171985	1.34269e-06	NA	-102	0.497	42.1859	-102	0.497
Malpighiaceae	0.00364155	-3.79081e-05	0.0259348	-1.04099	1.70206e-05	-2.22719	-2.94871e-05	-5.58664e-05	-5.41045e-06	35.0583	-120	0.634951	35.0583	-120	0.637687
Malvaceae	0.0390206	0.000120383	0.0211985	0.308512	5.224e-05	2.30443	0.000108816	1.92746e-05	0.000204333	50.5219	-152	0.469632	50.5219	-152	0.464289
Marcgraviaceae	NA	NA	NA	NA	NA	NA	2.17349e-05	2.17349e-05	2.17349e-05	NA	-364	NA	44.4904	-364	0.657973
Melastomataceae	0.0130557	-1.06725e-05	0.823968	-0.0817456	4.79781e-05	-0.222445	-5.75092e-06	-9.20319e-05	8.94697e-05	27.7273	-156	0.667328	27.7273	-156	0.676286
Meliaceae	0.0257976	-9.79739e-07	0.98271	-0.00379779	4.52097e-05	-0.021671	-1.28917e-06	-8.12304e-05	8.29565e-05	39.3038	-134	0.617156	39.3038	-134	0.604422
Menispermaceae	0.00270349	-5.63405e-05	0.0144	-2.08399	2.30231e-05	-2.44713	-9.16177e-05	-0.000174611	-2.97402e-05	NA	-213	0.469	42.9814	-213	0.513333
Metteniusaceae	0.00168756	-3.73225e-05	0.541276	-2.21162	6.10958e-05	-0.610884	-5.51098e-05	-0.000144917	3.58085e-05	NA	0	0.6	41.9131	0	0.6
Monimiaceae	0.0011168	4.27438e-05	0.0982273	3.82734	2.58504e-05	1.65351	2.19866e-05	-1.53758e-05	6.08393e-05	23.425	-146	0.71	23.425	-146	0.71
Moraceae	0.0557023	0.000105008	0.063643	0.188516	5.6618e-05	1.85467	9.49439e-05	-4.29656e-06	0.000201378	53.4976	-196	0.615295	53.4976	-196	0.547547
Muntingiaceae	NA	NA	NA	NA	NA	NA	7.81179e-05	7.81179e-05	7.81179e-05	NA	NA	0.3	41.4548	-160.647	0.3
Myricaceae	-0.000173472	8.49642e-05	8.6788e-09	48.9786	1.47643e-05	5.75472	8.53536e-05	7.55132e-05	9.83853e-05	NA	NA	0.588	43.0846	-146.7	0.58
Myristicaceae	0.0476952	0.000116513	0.0781564	0.244287	6.61449e-05	1.76148	0.000103044	-1.50512e-05	0.000222955	38.6527	-70	0.515369	38.6527	-70	0.512493
Myrtaceae	0.0127221	-5.89032e-05	0.0238714	-0.463001	2.60727e-05	-2.25919	-5.92281e-05	-0.000102857	-1.65903e-05	25.0764	-170	0.770151	25.0764	-170	0.779139
Nyctaginaceae	0.00890775	4.27073e-05	0.278707	0.47944	3.94259e-05	1.08323	2.54558e-05	-3.23244e-05	9.16623e-05	29.7875	-161	0.612835	29.7875	-161	0.602
Ochnaceae	0.00625965	-2.84654e-05	0.215644	-0.454745	2.29895e-05	-1.23819	-2.55346e-05	-6.26774e-05	1.30677e-05	23.0081	-117	0.794569	23.0081	-117	0.795722
Olacaceae	0.00954924	4.39052e-07	0.978268	0.00459777	1.61176e-05	0.0272405	2.93456e-06	-2.51467e-05	3.01971e-05	35.41	-124	0.74081	35.41	-124	0.684433
Oleaceae	NA	NA	NA	NA	NA	NA	-2.07642e-06	-2.07642e-06	-2.07642e-06	NA	-801	0.855	41.4266	-801	0.855
Opiliaceae	0.00300498	-1.54952e-05	0.440689	-0.515651	2.00968e-05	-0.771031	-1.31286e-05	-5.31583e-05	2.01407e-05	37.76	-168	0.82	37.76	-168	0.8152
Pentaphylacaceae	NA	NA	NA	NA	NA	NA	-0.000121659	-0.000245963	1.36884e-05	NA	NA	0.69	43.6321	-145.106	0.69
Peridiscaceae	NA	NA	NA	NA	NA	NA	8.28788e-06	-3.00716e-05	3.13221e-05	NA	NA	0.73	43.4383	-145.416	0.73
Phyllanthaceae	0.00722641	-6.81435e-05	0.032231	-0.942978	3.18199e-05	-2.14153	-5.09795e-05	-0.000109425	-1.29467e-07	50.77	-140	0.632902	50.77	-140	0.646625
Phytolaccaceae	0.00367849	-1.85098e-05	0.254366	-0.503191	1.62394e-05	-1.13981	-1.71979e-05	-5.35789e-05	1.00013e-05	121.925	-453	0.48	121.925	-453	0.48
Picramniaceae	0.00209921	-5.45713e-06	0.839076	-0.259962	2.68725e-05	-0.203075	-1.40396e-05	-6.01188e-05	2.42257e-05	NA	-105	0.586	42.1451	-105	0.592875
Piperaceae	0.000945259	2.29e-05	0.52107	2.42262	3.56867e-05	0.641696	1.74653e-05	-4.48353e-05	8.65478e-05	NA	-191	0.33	42.6673	-191	0.33
Polygalaceae	0.00151145	-2.21099e-05	0.197606	-1.46283	1.71608e-05	-1.2884	-1.69092e-05	-4.41154e-05	-7.14417e-07	NA	NA	0.697222	44.0503	-141.379	0.697143
Polygonaceae	0.00597317	5.95361e-05	0.152369	0.996725	4.15983e-05	1.43121	6.64672e-05	-7.94371e-06	0.000153744	30.7963	-238	0.572552	30.7963	-238	0.596
Primulaceae	0.00182788	-1.39466e-05	0.601171	-0.762992	2.6681e-05	-0.522717	-2.24285e-05	-6.10466e-05	1.55815e-05	15.92	-280	0.6045	15.92	-280	0.584611
Proteaceae	0.00205838	-3.09523e-05	0.0660742	-1.50372	1.68409e-05	-1.83792	-2.65357e-05	-6.00417e-05	-2.20455e-07	69.465	-189	0.690873	69.465	-189	0.6282
Putranjivaceae	0.00693687	-9.43114e-06	0.665695	-0.135957	2.18281e-05	-0.432064	-7.67157e-06	-4.94147e-05	2.75703e-05	33.0463	-135	0.701298	33.0463	-135	0.712167
Quiinaceae	0.000955929	-6.92199e-06	0.8165	-0.724111	2.98299e-05	-0.232048	2.33033e-06	-5.46713e-05	3.79777e-05	NA	NA	0.675875	44.9424	-141.319	0.6784
Rhabdodendraceae	0.00140486	6.26629e-06	0.415509	0.446042	7.6959e-06	0.814237	1.03446e-05	1.3201e-07	1.92496e-05	17.4	NA	0.8	17.4	-140.626	0.8
Rhamnaceae	0.00376577	2.50438e-06	0.937131	0.066504	3.17509e-05	0.078876	-3.05301e-06	-5.34415e-05	4.63311e-05	41.05	-287	0.823462	41.05	-287	0.819
Rhizophoraceae	0.00144437	2.93377e-05	0.0294419	2.03117	1.3473e-05	2.17752	1.66536e-05	2.44942e-07	3.94382e-05	32.95	-67	0.804831	32.95	-67	0.804167
Rosaceae	0.00395622	-5.99793e-05	0.295803	-1.51608	5.73704e-05	-1.04548	-3.65403e-05	-0.000128503	2.28016e-05	NA	-159	0.836442	43.4384	-159	0.798
Rubiaceae	0.0197294	7.98204e-07	0.982143	0.00404576	3.56622e-05	0.0223824	-1.68464e-06	-6.17436e-05	5.75192e-05	36.3532	-175	0.63974	36.3532	-175	0.637171
Rutaceae	0.00845334	-4.82153e-05	0.237142	-0.57037	4.07858e-05	-1.18216	-3.63556e-05	-0.000103364	1.72809e-05	34.9086	-296	0.753131	34.9086	-296	0.735079
Sabiaceae	0.00675313	-8.3702e-05	0.00351962	-1.23945	2.86819e-05	-2.91829	-8.12918e-05	-0.000133293	-3.40435e-05	33.495	-68	0.41851	33.495	-68	0.415833
Salicaceae	0.0115402	1.37328e-05	0.703614	0.119	3.60965e-05	0.380446	2.14082e-05	-4.62593e-05	0.000101992	29.1847	-205	0.649159	29.1847	-205	0.655036
Sapindaceae	0.00779068	3.72267e-06	0.880552	0.0477836	2.47733e-05	0.15027	3.70955e-06	-3.69106e-05	4.52363e-05	31.7128	-258	0.75308	31.7128	-258	0.711329
Sapotaceae	0.0757538	3.68476e-05	0.402175	0.0486412	4.39843e-05	0.837743	1.48726e-05	-6.35734e-05	9.43885e-05	47.9345	-143	0.751774	47.9345	-143	0.748578
Schlegeliaceae	NA	NA	NA	NA	NA	NA	2.83641e-05	2.83641e-05	2.83641e-05	NA	NA	0.572	43.7273	-152.946	0.572
Scrophulariaceae	NA	NA	NA	NA	NA	NA	8.04689e-06	8.04689e-06	8.04689e-06	NA	NA	0.52	43.4693	-147.931	0.52
Simaroubaceae	0.00389496	-1.36099e-05	0.334456	-0.349423	1.41009e-05	-0.965176	-1.03407e-05	-3.51562e-05	1.37071e-05	51.825	-170	0.413368	51.825	-170	0.446143
Siparunaceae	0.00686453	-8.48123e-06	0.661162	-0.123551	1.93499e-05	-0.438309	-5.10305e-06	-3.96355e-05	2.83729e-05	26.6367	-170	0.65138	26.6367	-170	0.663333
Solanaceae	0.00134321	-5.82225e-06	0.778365	-0.433459	2.06866e-05	-0.281451	-6.10164e-06	-3.90617e-05	2.13247e-05	106.2	-54	0.528371	106.2	-54	0.402538
Staphyleaceae	0.0025579	1.69617e-05	0.495729	0.663109	2.48988e-05	0.681225	2.37282e-05	-2.20792e-05	7.46022e-05	28.08	-204	0.335	28.08	-204	0.335
Stemonuraceae	0.00436785	-0.000112268	0.00881413	-2.57033	4.28639e-05	-2.61918	-0.000122879	-0.000211115	-4.86192e-05	31.52	-17	0.56	31.52	-17	0.56
Styracaceae	0.00243427	-8.04026e-05	0.0355456	-3.30295	3.82489e-05	-2.10209	-8.24506e-05	-0.000144278	-2.98052e-05	18.71	-441	0.34	18.71	-441	0.34
Symplocaceae	0.000989569	4.81024e-05	0.234341	4.86095	4.04477e-05	1.18925	3.47726e-05	1.33215e-07	0.000130126	NA	NA	0.8	45.342	-141.609	0.8
Tapisciaceae	0.00236658	-1.22512e-06	0.967516	-0.0517673	3.00839e-05	-0.0407233	2.27377e-06	-5.30393e-05	5.53787e-05	64.7	-29	0.429	64.7	-29	0.429
Theaceae	NA	NA	NA	NA	NA	NA	-3.60524e-05	-6.1961e-05	-3.17282e-06	NA	-13	0.5475	42.9248	-13	0.5475
Thymelaeaceae	0.00318031	-7.68802e-05	0.0110596	-2.41738	3.02581e-05	-2.54081	-7.4445e-05	-0.000125592	-1.31514e-05	NA	-68	0.549417	42.0258	-68	0.5557
Trigoniaceae	NA	NA	NA	NA	NA	NA	-0.000203395	-0.000203395	-0.000203395	NA	NA	0.602	44.1149	-152.984	0.602
Ulmaceae	0.00302699	-2.25857e-05	0.174613	-0.746144	1.66373e-05	-1.35753	-2.16119e-05	-5.31771e-05	6.56388e-06	54.7817	-366	0.703856	54.7817	-366	0.711
Urticaceae	0.0194704	0.000162227	0.0425674	0.8332	7.99965e-05	2.02793	0.000175231	3.37837e-05	0.000330751	41.9552	-162	0.374403	41.9552	-162	0.373147
Verbenaceae	0.000832232	1.43833e-05	0.510824	1.72829	2.1874e-05	0.657555	1.30838e-05	-1.74247e-05	5.60978e-05	NA	-274	0.6394	43.7397	-274	0.615
Violaceae	0.0290528	8.39423e-06	0.842682	0.0288931	4.22958e-05	0.198465	5.20341e-06	-6.45203e-05	7.30095e-05	22.21	-112	0.675907	22.21	-112	0.661111
Vochysiaceae	0.00757074	4.67506e-05	0.058298	0.617517	2.46907e-05	1.89345	4.32461e-05	4.48658e-06	8.68795e-05	63.6863	-199	0.579141	63.6863	-199	0.56626
